# Supplementary material for: NAD+ supply and redox state limit developmental speed in the Drosophila eye
Source: EMBO J. 2026 May 13;45(12):4094–123. doi: 10.1038/s44318-026-00801-4 (PMC13270060; doi:10.1038/s44318-026-00801-4)
Supplement: Supplementary file 2 — Dataset EV1 [file 44318_2026_801_MOESM2_ESM.xlsx]

## Sheet: Legend
Dataset EV1: Results of the perturbation screen
MF delay values (mean and s.d.; n represents the number of discs; NA: not scorable; +: no phenotype and not scored), temperature condition, lethality (L, larval; P, pupal) and stock numbers are indicated. An arbitrary threshold value (>2; highlighted in blue) was set to identify relevant perturbations. The 166 genes studied here appear in broad functional categories. Severe perturbations resultin…

## Sheet: Feuil1
	Experimental condition	MF delay	n	temperature (°C)	lethality	BL stock #
Insulin Signaling - Growth
	InR K1409A (coding DN)	2.9 +/- 1.1	7	25		8252
	Foxo (coding)	4.4 +/- 1.8	5	25	P	9575
	Foxo (coding)	2.2 +/- 1.7	4	18		9575
	chico (RNAi)	2.8 +/- 1.0	11	25		36665
	Pi3K92E (RNAi)	+	3	25		27690
	Pi3K92E (coding)	NA	3	25	P	25918
	Pi3K92E (coding)	6.0 +/- 1.4	2	18		25918
	Rheb (coding)	+	4	25		9688
	Tor (RNAi)	NA	-	18	L	33951
	raptor (RNAi)	+	6	25		31529
	raptor (RNAi)	NA	4	18	P	34814
	raptor (RNAi)	NA	4	25	P	41912
	gig (RNAi)	+	3	25	P	34737
	nclb (RNAi)	1.2 +/- 1.1	5	25		41826
	crp (RNAi)	1.0 +/- 0.7	5	25		37470
	Tsc1 (RNAi)	+	5	25		31039
	Tsc1 (RNAi)	+	3	25		52931
	Pten (RNAi)	(-3.2) +/- 2.4	6	25		25967
	myr-Akt constitutively active)	(-5.6) +/- 2.6	5	Gal 80ts		80935
Glycolysis - Glucose metabolism
	Pgi (RNAi)	+	3	25		51804
	Pfk (RNAi)	+	4	25		34336
	Gpdh1 (RNAi)	1.4 +/- 1.3	5	25		60441
	Gpdh2 (RNAi)	+		25		26302
	Ald1 (RNAi)	+	6	25	P	65884
	Ald1 (RNAi)	+	6	25		26301
	Pglym (RNAi)	NA	-	25	L	57503
	Pglym (RNAi)	1.4 +/- 1.7	5	18		57503
	PyK (RNAi)	0.5 +/- 0.6	4	25		35218
	Ldh (RNAi)	+	4	25		33640
	Gpo1 (RNAi)	0.8 +/- 0.8	5	25		55319
	tn (RNAi)	+	7	25		42826
	Glut1 (RNAi)	+	4	25		GD 4552 (VDRC)
	Glut1 (RNAi)	+	4	25		KK 109683 (VDRC)
	Tsp1 (RNAi)	+	4	25		57488
TCA cycle
	Pdha (RNAi)	+	4	25		55345
	Pdha (RNAi)	+	3	25		80452
	Pdhb (RNAi)	2.8 +/- 1.1	5	25		55619
	Pdk (RNAi)	+	4	25		28635
	Pdk (RNAi)	+	3	25		35142
	Pdk2 (coding. human)	+	8	25		77949
	Pdk3 (coding. human)	+	4	25		78513
	Pdk4 (coding. human)	+	8	25		79629
	Ogdh (RNAi)	0.8 +/- 0.5	4	25		33686
	CG10748 (RNAi)	+	4	25		62228
	Mdh2 (RNAi)	1.6 +/- 1.1	5	25		62230
	ScsAlpha (RNAi)	0.6 +/- 0.9	5	25		51807
	ScsBeta (RNAi)	1.0 +/- 0.7	5	25		55168
	Fum1 (RNAi)	0.4 +/- 1.3	5	25		51779
	Fum2 (RNAi)	2.2 +/- 0.5	4	25		77156
	mAcon2 (RNAi)	1.6 +/- 0.9	5	25		58074
Electron Transport Chain
Complex I	ND-15 (RNAi)	3.0 +/- 1.7	3	25	P	55180
Complex I	ND-19 (RNAi)	4.0 +/- 3.4	4	25	P	50577
Complex I	ND-20L (RNAi)	0.8 +/- 0.8	5	25		62381
Complex I	ND-23 (RNAi)	3.2 +/- 1.8	5	25		30487
Complex I	ND-23 (RNAi)	1.5 +/- 0.6	4	25		51797
Complex I	ND-39 (RNAi)	1.0 +/- 1.0	5	25		52922
Complex I	ND-42 (RNAi)	4.2 +/- 0.7	6	25	P	32998
Complex I	ND-42 (RNAi)	3.6 +/- 1.1	5	25		28894
Complex I	ND-49 (RNAi)	6.4 +/- 3.0	5	25	P	57499
Complex I	ND-51 (RNAi)	NA	-	25	L	36701
Complex I	ND-51 (RNAi)	2.0 +/- 1.7	7	25		29534
Complex I	ND-51 (RNAi)	0.6 +/- 0.5	5	25		52939
Complex I	ND-51L1 (RNAi)	2.6 +/- 0.6	3	25		42591
Complex I	ND-51L2 (RNAi)	1.5 +/- 0.9	6	25		64536
Complex I	ND-75 (RNAi)	3.2 +/- 1.9	5	25		27739
Complex I	ND-75 (RNAi)	1.7 +/- 2.4	4	25		33911
Complex I	ND-ACP (RNAi)	2.2 +/- 1.7	4	25		29528
Complex I	ND-B12 (RNAi)	2.6 +/- 0.9	5	25	P	61321
Complex I	ND-B18 (RNAi)	1.6 +/- 1.7	9	25		30511
Complex I	ND-B22 (RNAi)	+	4	25		65011
Complex I	ND-B22 (RNAi)	2.5 +/- 1.3	4	25		65011
Complex I	ND-MNLL (RNAi)	1.0 +/- 1.0	5	25		58322
Complex I	ND-PDSW (RNAi)	0.5 +/- 0.8	6	25		29592
Complex II	SdhD (RNAi)	0.4 +/- 0.5	5	25		65040
Complex II	SdhBL (RNAi)	+	5	25		58100
Complex III	ox (RNAi)	1.0 +/- 0.7	5	25		64849
Complex III	UQCR-C1 (RNAi)	NA	-	18	L	51822
Complex IV	cype (RNAi)	3.0 +/- 0.8	4	G80ts		33878
Complex IV	Cyt-c-p (RNAi)	3.8 +/- 1.9	6	25	P	64898
Complex IV	COX5A (RNAi)	1.3 +/- 1.1	7	25		27548
Complex IV	COX7A (RNAi)	+	2	25		57572
Complex IV	COX7C (RNAi)	5.0 +/- 2.8	11	25	P	62877
Complex IV	COX8 (RNAi)	+	4	25		65223
ATP synthase - Complex V
	ATPsynB (RNAi)	0.8 +/- 0.4	6	25		28062
	ATPsynCF6 (RNAi)	NA	5	18	P	51714
	ATPsynG (RNAi)	+	3	18		67347
	ATPsynO (RNAi)	1.0 +/0.0	2	25		43265
	ATPsynO (RNAi)	NA	-	18	L	43265
	ATPsynO (RNAi)	1.2 +/- 0.5	4	18		65180
	ATPsynbeta (RNAi)	0.8 +/- 0.8	5	25		27712
	ATPsynbeta (RNAi)	NA	-	18	L	28056
	ATPsynbetaL (RNAi)	+	4	25		67310
	ATPsyngamma (RNAi)	+	4	25		50543
	blw (RNAi)	3.7 +/- 1.1	7	G80ts		28059
	Ucp4C (coding)	+	4	25		FlyORF 2667
	hUCP2 (coding )	+	8	25		Smith lab (PMID: 33972422)
mitochondrial dynamics
	sesB (RNAi)	+	4	25		36661
	srl (RNAi)	+	4	25		33914
	srl (RNAi)	+	4	25		33915
	Alas (RNAi)	+	5	25		51489
	park (RNAi)	+	4	25		38333
	Pink1 (RNAi)	+		25		38262
	Pink1 (RNAi)	+	5	25		41671
	Pink1 (RNAi)	+	6	25		55886
	Drp1 (RNAi)	+	6	25		27682
	Drp1 (RNAi)	+	6	25		51483
	Opa1 (RNAi)	+	6	25	P	32358
	Fis1 (RNAi)	+	6	25		63027
	Marf (RNAi)	+	4	25		31157
	Marf (RNAi)	2.5 +/- 0.6	4	25	P	55189
Fatty Acid metabolism
	AcCoAS (RNAi)	0.5 +/- 0.6	4	25		41917
	ACC (RNAi)	0.2 +/- 0.4	5	25		34885
	CPT2 (RNAi)	4.2 +/- 2.9	5	25		62455
	CPT2 (RNAi)	1.5 +/- 1.3	4	25		51900
	FASN1 (RNAi)	2.2 +/- 1.3	4	21		35775
	FASN3 (RNAi)	1.5 +/- 1.1	5	25		63026
	MtpAlpha (RNAi)	+	6	25		32873
	whd (RNAi)	+	3	25		33635
	whd (RNAi)	+	3	25		34066
Cellular metabolism (other)
	Argk1 (RNAi)	+	3	25	P	31959
	AMPKalpha (RNAi)	+	3	25		32371
	AMPKalpha (RNAi)	+	4	25	P	57785
	Rbf (RNAi)	2.0 +/- 1.2	5	25		36744
	Rbf (RNAi)	4.8 +/- 1.6	5	25		65929
	Dp (RNAi)	1.6 +/- 0.5	5	25		33372
	Gfat2 (RNAi)	+	6	25	P	34740
	bb8 (RNAi)	+	4	18	P	57484
	Sps1 (RNAi)	1.0 +/- 1.1	9	25		29553
	Gs1 (RNAi)	1.0 +/- 0.6	6	25		40836
	Prat (RNAi)	0.7 +/- 0.8	7	25		43296
	CG8132 (RNAi)	1.9 +/- 1.1	7	25	P	57794
	GLS (RNAi)	1.0 +/- 0.7	4	25		62216
	Hdc (RNAi)	0.4 +/- 0.5	5	25		26000
	PIG-M (RNAi)	+	4	18	P	38321
	Dpck (RNAi)	2.5 +/- 2.1	2	25	P	57529
	Ggt-1 (RNAi)	+	4	25		64529
	Pgd (RNAi)	1.0 +/- 0.8	4	25		65078
	Zw (RNAi)	3.6 +/- 2.1	5	18		50667
	Dhfr (RNAi)	0.8 +/- 0.9	4	25		35015
	Gnmt (coding)	2.0 +/- 1.4	4	25		Miura lab (PMID: 26383889)
	Gnmt S145A (coding. mutant)	+	5	25		Miura lab (PMID: 26383889)
	Gnmt (RNAi)	+	4	25		53282
	aay (RNAi)	+	3	25		28577
Cellular signaling
other	Pi4KIIIalpha (RNAi)	NA	8	25		38242
Ecdysone	cyp18a1 (coding)	+	4	25		Leopold lab (PMID: 34610327)
Ecdysone	ecd (RNAi)	+	4	25	P	41676
Ecdysone	Ec-I (coding)	+	4	25		Leopold lab (PMID: 34610327)
Ecdysone	usp (RNAi)	+	4	25		36729
others	Dg (RNAi)	+	4	25		34895
Stress response
	cnc (RNAi)	+	3	25		25984
	cnc (RNAi)	+	1	25		32863
	Keap1 (RNAi)	0.8 +/- 0.7	6	Gal80ts		40932
	Keap1 (RNAi)	+	4	25	P	57801
	Sik2 (RNAi)	1.0 +/- 0.6	7	25		55880
	Sik2 S1032A (mut)	1.2 +/- 1.0	4	25		Tapon lab (PMID: 32542037)
	Sik3 (RNAi)	0.6 +/- 0.5	7	25		39005
	Sik3 (RNAi)	0.7 +/- 0.5	6	25		56941
	Sik3 S563A (mut)	1.7 +/- 0.8	7	25		Tapon lab (PMID: 32542037)
	crc (RNAi)	0.7 +/- 0.6	3	25		81655
	crc (coding)	+	6	18	P	81655
	xrp1 (RNAi)	0.6 +/- 0.5	5	25		60356
	xrp1 (RNAi)	1.9 +/- 1.8	7	25		34521
	Hsp83 (RNAi)	2.0 +/- 1.6	5	25		32996
	Hsp23 (RNAi)	+	5	Gal80ts		44029
	Mnn1 (RNAi).	+	4	25		51862
	Gclm (RNAi)	1.4 +/- 0.9	5	25		58075
	Gclc (RNAi)	2.2 +/- 0.8	5	25		67936
Translation regulation
	Maf1 (RNAi)	+	6	25		64603
	Thor (RNAi)	+	3	25		36815
	Thor (RNAi)	+	3	25		80427
	NAT1 (RNAi)	0.7 +/- 1.1	3	Gal80ts		32357
	NAT1 (RNAi)	+	6	25		27302
	pAbp (RNAi)	NA		18	L	28821
	Pabp2 (RNAi)	1.6 +/- 1.9	7	25		34602
	eIF2alpha (RNAi)	3.0 +/- 2.9	5	Gal80ts		44449
	eIF2beta (RNAi)	+	6	25		53268
	eIF2gamma (RNAi)	NA	-	18	L	33401
	eIF2gamma (RNAi)	NA	-	18	L	43661
	eIF2gamma (RNAi)	NA	-	18	L	31619
	eIF6 (coding)	1.2 +/- 0.4	5	Gal80ts		92158
	tut (RNAi)	NA	-	18	L	36752
	brat (RNAi)	+	4	25		28590
	PEK (coding)	+	3	Gal80ts		76248
	RpS6 (RNAi)	7.0 +/- 2.9	4	18		32418
	RpS9 (RNAi)	1.4 +/- 1.1	5	25		33394
Protein stability
	PI31 (coding)	0.8 +/- 0.8	5	25		Baylies lab (PMID: 21529711)
RNA metabolism
	CG10418 (RNAi)	NA	6	25		30490
	CG6686 (RNAi)	+	4	25		52889
	CG6686 (RNAi)	+	6	25		53267
	CstF64 (RNAi)	+	4	18		65987
	Doa (RNAi)	+	6	25		50903
	Doa (RNAi)	+	6	25		55908
	Edc3 (RNAi)	+	4	25		28584
	emb (RNAi)	+	4	25		31353
	fne (RNAi)	+	2	25		28784
	Ge-1 (RNAi)	+	6	25		32349
	Lsm10 (RNAi)	+	6	25		56896
	me31B (RNAi)	NA	5	25		28566
	nito (RNAi)	+	6	25		56852
	Not3 (RNAi)	+	4	25		50517
	orb2 (RNAi)	+	4	25		27050
	Patr-1 (RNAi)	+	6	25	P	34667
	pcm (RNAi)	+	6	25		34690
	pit (RNAi)	+	5	18		43984
	Pop2 (RNAi)	+	6	18		30492
	Prp16 (RNAi)	+	6	25	P	57153
	Rbfox1 (RNAi)	+	4	25		27286
	SF1 (RNAi)	+	4	25	P	52938
	SF2 (RNAi)	+	6	25		29522
	Smn (RNAi)	+	4	25		26288
	sqd (RNAi)	+	4	25		31686
	tho2 (RNAi)	+	4	25		28537
	tral (RNAi)	+	6	25		38908
	Upf1 (RNAi)	+	4	25		43144
	Atx2 (RNAi)	+	2	25		44012
	aub (RNAi)	3.0 +/- 2.1	6	25		31606
	Fmr1 (coding)	2.2 +/- 3.0	5	Gal80ts		6931
NAD+ consuming enzymes
	Sirt1 (RNAi)	1,6 +/- 0,6	3	25		32481
	Sirt1 (coding)	+	4	25		44216
	Sirt1 (coding)	+	4	25		44217
	Sirt1 (RNAi)	3,2 +/- 1,3	5	21		53697
	Sirt1 (RNAi)	1,0 +/- 0,8	5	25		31636
	Sirt2 (RNAi)	0,3 +/- 0,5	4	25		31613
	Sirt2 (RNAi)	1,3 +/- 1,0	6	25		32482
	Sirt2 (RNAi)	+	4	25		36868
	Sirt4 (RNAi)	+	4	25		36588
	Sirt6 (RNAi)	+	4	25		36801
	Sirt6 (RNAi)	1,5 +/- 1,2	7	25		34530
	Sirt7 (RNAi)	+	4	25		36802
	Parp1 (RNAi)	+	7	25		57265
	Parp16 (RNAi)	0,5 +/- 1,0	4	25		63999
	Parp1 (RNAi)	1,0 +/- 0,8	4	25		35792
