# Supplementary material for: NAD+ supply and redox state limit developmental speed in the Drosophila eye
Source: EMBO J. 2026 May 13;45(12):4094–123. doi: 10.1038/s44318-026-00801-4 (PMC13270060; doi:10.1038/s44318-026-00801-4)
Supplement: Supplementary file 3 — Dataset EV2 [file 44318_2026_801_MOESM3_ESM.xlsx]

## Sheet: Sheet1
Dataset EV2: LC/MS results
For each metabolite measured by LC/MS, the raw value (sheet #1, raw values), as well as the FC and p-values of the ND-42RNAi vs wild-type comparison (sheet #2), are provided. Each genotype was studied in triplicates in Experiment 1 except for NaprtRNAi+NR and ND-42RNAi+NR (in both cases, one samples was analyzed twice by LC/MS, as noted with ‘bis’). Raw values were normalized by protein concentra…

## Sheet: raw values
	1	2	3	4	11	18	25	12	19	19bis	5	6	7	8	13	20	27	14	21	28	9	16	23	10	17	17bis	15	22	29
	ND-42	ND-42	ND-42	ND-42	ND-42	ND-42	ND-42	ND-42 +NR	ND-42 +NR	ND-42 +NR	wt	wt	wt	wt	wt	wt	wt	wt+NR	wt+NR	wt+NR	naprt	naprt	naprt	naprt+NR	naprt+NR	naprt+NR	mito-lbnox	mito-lbnox	mito-lbnox
protein concentration	238	217.05	192.6	258.25	173	127	170	117	114	117	165.55	224.3	204.4	207.75	210	141	119	132	148	119	267	177	168	146	131	146	88.7	153	136
3-hydroxybutyric acid	3160000	2790000	1980000	1950000	1630000	2450000	2820000	2100000	2750000	1710000	2530000	1840000	2370000	2790000	1710000	475000	1580000	1630000	1920000	2080000	1200000	1090000	1390000	950000	1890000	1400000	1280000	1350000	1720000
5-Hydroxyindole-3-acetic acid	96100	256000	121000	1800000	447000	7620000	63200000	2940000	1830000	2660000	163000	46100	65300	14600	281000	248000	42400	205000	203000	1240000	2450000	763000	588000	2730000	623000	5560000	115000	1070000	100000
5-Hydroxy-L-tryptophan	402000	705000	259000	878000	462000	7790000	70500000	1040000	2470000	851000	520000	167000	133000	261000	636000	381000	264000	274000	319000	781000	501000	810000	719000	4580000	892000	6580000	248000	382000	366000
5-Methylcytosine	156000	1490000	243000	226000	869000	1040000	1590000	458000	84300	412000	47700	559000	176000	602000	369000	631000	547000	435000	427000	37400	188000	237000	325000	397000	624000	307000	327000	142000	433000
5-oxo-L-Proline	49500000	33500000	44800000	121000000	62300000	74400000	79000000	45100000	59400000	38900000	17200000	38900000	30100000	26000000	251000000	37500000	96400000	45500000	53100000	78000000	61600000	41500000	64800000	72600000	63200000	92100000	75600000	78700000	128000000
Acetoin	1350000	1380000	1070000	1150000	7290000	6560000	6370000	8160000	9610000	8230000	1100000	1880000	1350000	2920000	7340000	5600000	5820000	7250000	7030000	8100000	6540000	6440000	6700000	7120000	6520000	7860000	6160000	6740000	7160000
Acetyl CoA	484000	618000	447000	447000	345000	479000	1020000	461000	309000	509000	141000	554000	214000	480000	157000	23900	16600	99900	203000	458000	444000	97100	154000	72000	74700	87800	52300	275000	35500
acetyl-aspartate (N)	20400000	32700000	44200000	31800000	188000000	50000000	78700000	129000000	75200000	115000000	110000000	149000000	138000000	226000000	139000000	99100000	212000000	201000000	209000000	215000000	226000000	194000000	204000000	230000000	287000000	322000000	102000000	145000000	319000000
acetyl-carnitine	143000000	229000000	198000000	267000000	156000000	182000000	417000000	215000000	144000000	196000000	184000000	147000000	171000000	243000000	108000000	75600000	94400000	158000000	151000000	184000000	192000000	95200000	99500000	125000000	140000000	161000000	31700000	48700000	115000000
acetyl-glutamine	453000	1000000	309000	653000	1060000	642000	971000	1230000	2770000	905000	799000	624000	640000	665000	969000	143000	600000	1230000	931000	1400000	1600000	1090000	996000	843000	1510000	1150000	572000	1660000	1570000
acetyl-lysine	7150000	13000000	7700000	9790000	8260000	8330000	14000000	8930000	7060000	7860000	11300000	7460000	10200000	14000000	10500000	4720000	6680000	10400000	9280000	10600000	8530000	6430000	8360000	5580000	8540000	7700000	5280000	8020000	12200000
Adenine	4150000	10800000	5260000	9820000	14600000	10200000	41200000	14600000	13600000	12600000	10800000	6390000	8110000	12100000	9760000	5740000	10600000	12100000	14300000	22000000	16400000	12100000	16400000	9030000	31700000	15300000	12000000	22600000	53600000
Adenosine	3860000	5620000	8510000	12600000	59300000	40300000	386000000	66800000	34700000	56600000	16000000	15800000	17500000	20600000	54000000	40900000	64800000	70300000	69300000	104000000	56100000	55000000	78900000	41400000	63500000	62500000	85900000	142000000	191000000
ADP	69700000	83300000	93600000	129000000	58900000	72400000	94100000	74300000	58600000	68300000	50700000	67900000	105000000	102000000	47300000	33300000	52000000	65200000	62200000	74800000	66200000	43900000	48400000	50100000	63600000	66300000	24500000	37400000	59900000
aKG	10700000	11300000	8180000	14500000	15500000	16200000	39000000	25800000	16500000	23600000	14700000	16700000	22100000	25200000	32000000	19600000	23600000	39400000	41800000	50100000	20600000	8620000	15100000	20900000	16600000	29700000	13000000	22800000	16300000
Aminoadipate	683000	1180000	825000	3400000	1360000	4810000	15700000	1560000	18400000	1490000	1200000	762000	1030000	1130000	1660000	4750000	6000000	2840000	5030000	2210000	3950000	2180000	4300000	1300000	5090000	1560000	1150000	3150000	11600000
AMP	68800000	74300000	105000000	182000000	160000000	260000000	309000000	305000000	110000000	289000000	76400000	81900000	194000000	165000000	174000000	115000000	232000000	128000000	163000000	227000000	219000000	164000000	157000000	101000000	227000000	128000000	83100000	141000000	186000000
Arginine	494000000	1070000000	671000000	715000000	840000000	775000000	2490000000	934000000	1040000000	868000000	1200000000	880000000	1040000000	1360000000	805000000	489000000	807000000	1160000000	874000000	1450000000	1430000000	981000000	1050000000	992000000	1300000000	1440000000	911000000	1490000000	2020000000
Argininosuccinate	4750000	8070000	3090000	3750000	3840000	3870000	16200000	3050000	5510000	2630000	9840000	10600000	7490000	11500000	5450000	3450000	3170000	5730000	5250000	14000000	3760000	2780000	3070000	1510000	3000000	2310000	1450000	2540000	2840000
Asparagine	51300000	82500000	40800000	72500000	103000000	104000000	151000000	93700000	116000000	90300000	90600000	80200000	88100000	106000000	113000000	83900000	102000000	146000000	139000000	183000000	127000000	96700000	115000000	101000000	147000000	140000000	87300000	112000000	136000000
Aspartate	16400000	9600000	56100000	26500000	136000000	124000000	154000000	117000000	114000000	113000000	11500000	16100000	21500000	28600000	178000000	120000000	183000000	201000000	198000000	229000000	284000000	247000000	239000000	289000000	305000000	313000000	125000000	170000000	297000000
ATP	31400000	40500000	36400000	27000000	33800000	21100000	35800000	26100000	32600	22400000	21900000	33000000	26900000	29400000	19300000	11600000	9810000	39700000	28100000	32000000	22900000	10600000	21300000	27000000	15200000	41300000	6610000	9750000	24600000
Behenic acid	10200000	13800000	12800000	26000000	5760000	5070000	2840000	1210000	3140000	890000	12300000	18000000	4490000	8440000	3390000	1650000	3160000	2020000	1680000	2510000	5160000	4330000	12500000	4400000	3220000	5660000	5430000	6360000	6960000
betaine	1240000000	1070000000	701000000	1210000000	941000000	604000000	900000000	478000000	2270000000	422000000	5520000000	1650000000	2360000000	1960000000	1360000000	594000000	1320000000	1270000000	1500000000	2750000000	856000000	839000000	1180000000	546000000	1200000000	741000000	1810000000	3180000000	2260000000
Butyric acid	1390000	1600000	1120000	1200000	7330000	6620000	6410000	8210000	9630000	8320000	1160000	1900000	1440000	3000000	6940000	5610000	5760000	7290000	7130000	8110000	6600000	6350000	6700000	7170000	6560000	7920000	6190000	6830000	7170000
Butyryl-carnitine	928000	5620000	1630000	4020000	564000	1740000	4060000	814000	1020000	809000	13600000	1480000	1800000	7940000	2010000	651000	1460000	1760000	2140000	3660000	2280000	1620000	877000	834000	1130000	1070000	356000	485000	4940000
carnitine	71400000	180000000	87700000	169000000	195000000	126000000	435000000	163000000	129000000	148000000	214000000	85300000	129000000	239000000	132000000	72100000	105000000	201000000	147000000	210000000	224000000	142000000	171000000	193000000	217000000	247000000	46200000	70700000	219000000
CDP	1950000	991000	3500000	4450000	2640000	2230000	3400000	3160000	2090000	2900000	297000	767000	3060000	644000	2290000	1410000	1790000	3840000	3610000	4060000	2690000	1720000	2030000	2270000	2650000	3410000	441000	568000	1800000
CDP-ethanolamine	1420000	1720000	1850000	1640000	1430000	1460000	1980000	1510000	1450000	1430000	1270000	1820000	2000000	2440000	1250000	868000	1320000	2020000	1610000	2030000	1730000	1170000	1570000	1300000	1460000	1890000	690000	1090000	1530000
cis-aconitate	2160000	2930000	1620000	3590000	9170000	4450000	17900000	5250000	11200000	3370000	3100000	8800000	9770000	8070000	9330000	5070000	5610000	10900000	10900000	27600000	9090000	4550000	7310000	4560000	6550000	8420000	2720000	7620000	8690000
Citrate	129000000	247000000	198000000	322000000	241000000	122000000	498000000	123000000	238000000	106000000	366000000	511000000	418000000	509000000	272000000	143000000	183000000	306000000	294000000	625000000	252000000	143000000	201000000	121000000	164000000	208000000	89100000	158000000	179000000
Citrulline	7380000	5400000	3890000	20500000	12700000	9340000	16100000	7190000	11300000	7040000	7160000	15100000	25700000	9460000	129000000	7380000	15400000	11000000	10300000	19500000	11800000	9090000	24100000	11600000	14400000	16900000	13700000	21300000	31100000
CMP	622000	111000	2470000	5080000	2090000	3190000	3680000	4900000	748000	4540000	91200	0	3570000	231000	2780000	1680000	4430000	2890000	3250000	3840000	2810000	2420000	2490000	1570000	4090000	2010000	462000	922000	1310000
Coanzyme A	156000	208000	150000	261000	199000	325000	402000	452000	64400	114000	166000	353000	689000	446000	134000	64600	84300	347000	398000	524000	678000	223000	196000	132000	596000	526000	191000	590000	551000
Creatinine	1550000	2580000	1340000	8940000	2600000	2020000	2310000	1220000	1710000	1090000	908000	1920000	11500000	1520000	8270000	2300000	4160000	1000000	1390000	1850000	1810000	1270000	3720000	2700000	2270000	3560000	3530000	2080000	11900000
CTP	809000	277000	1320000	873000	1140000	479000	957000	773000	921000	668000	86400	201000	501000	88800	664000	220000	64200	1950000	1390000	1420000	526000	117000	803000	1090000	405000	1500000	0	0	364000
Cystathionine	5380000	10300000	5540000	7270000	22500000	29900000	33900000	24700000	25200000	21500000	7280000	2780000	3040000	8620000	12000000	9380000	13600000	27100000	22000000	21900000	21100000	15100000	14600000	15400000	24100000	23200000	13400000	25100000	31400000
Cystine	815000	936000	511000	762000	82800	339000	383000	17100	53800	79900	1190000	1060000	907000	1140000	196000	262000	577000	334000	104000	128000	177000	638000	264000	587000	203000	125000	249000	230000	292000
Cytidine	548000	638000	1240000	3260000	8120000	6770000	16300000	11700000	9330000	11100000	606000	563000	1480000	446000	8140000	3540000	13100000	5000000	5850000	8110000	10600000	10800000	9030000	5560000	10800000	7630000	5130000	10600000	23200000
Decanoic acid	82900000	88600000	86000000	104000000	22800000	31900000	24700000	20100000	26900000	18400000	69300000	103000000	66700000	75600000	30500000	14200000	34500000	22600000	22200000	22300000	19200000	20700000	26100000	21700000	20500000	28800000	21900000	30400000	25200000
Decanoyl-Carnitine	57300	100000	510000	38800	320000	228000	1010000	221000	2070000	368000	92600	601000	33800	465000	93200	730000	483000	411000	852000	339000	245000	340000	359000	452000	622000	358000	626000	763000	322000
dihydroxyacetone phosphate (DHAP)	5810000	17600000	13900000	24100000	13900000	14400000	17700000	14400000	13800000	14200000	4720000	2510000	6260000	5190000	5550000	2300000	7410000	5600000	5960000	6410000	9960000	11500000	6130000	6450000	9960000	9060000	6370000	13300000	26600000
Dodecanoic acid/Lauric acid	140000000	97200000	58900000	131000000	48300000	59800000	60400000	35500000	59300000	33300000	74700000	137000000	134000000	110000000	91300000	35000000	66900000	41900000	39900000	47900000	50100000	46800000	82200000	55500000	46900000	78700000	40800000	69600000	75600000
Dodecanoyl-carnitine	198000	283000	413000	51900	444000	193000	1260000	235000	637000	205000	263000	1020000	93900	491000	93300	105000	215000	772000	303000	551000	415000	207000	292000	246000	354000	398000	167000	169000	179000
FAD	824000	1250000	1050000	1430000	1280000	1620000	2160000	1560000	907000	1490000	556000	730000	926000	1190000	1020000	540000	809000	1410000	1500000	1320000	1870000	915000	1100000	1010000	1340000	1180000	1770000	3010000	2890000
Flavin mononucleotide	30500	45800	54200	115000	96700	73000	329000	86500	93600	56400	41600	7010	89300	135000	78500	25600	17500	137000	184000	244000	117000	17100	152000	70000	91800	101000	46000	206000	203000
fructose 1,6-diphosphate	7890000	10900000	10600000	14100000	7110000	5680000	7780000	9270000	7790000	7450000	5190000	12400000	11100000	10100000	6310000	3210000	5190000	7460000	6690000	8540000	5580000	3640000	5610000	6050000	6090000	9070000	1580000	3020000	8510000
Fumarate	13900000	17600000	13900000	22800000	11300000	10700000	19300000	14000000	13600000	11900000	10700000	14200000	14100000	21000000	7730000	4570000	8080000	9590000	8600000	12600000	6370000	5770000	5520000	5780000	7230000	8380000	1920000	2990000	7060000
G6P	112000000	125000000	134000000	171000000	117000000	109000000	214000000	120000000	107000000	113000000	88100000	152000000	207000000	192000000	76400000	58900000	86000000	117000000	105000000	138000000	103000000	78500000	82800000	83300000	94900000	105000000	51000000	81200000	165000000
GDP	3680000	3580000	3700000	4400000	2880000	3080000	4120000	3900000	3430000	3390000	3180000	4440000	5650000	6080000	2270000	1730000	1900000	3120000	3260000	4700000	2660000	1530000	2020000	2080000	2540000	3010000	602000	1240000	3030000
GLN	1150000000	2260000000	1220000000	1990000000	1420000000	1360000000	1850000000	1280000000	1550000000	1180000000	1680000000	1730000000	2130000000	2140000000	1150000000	907000000	1200000000	1500000000	1350000000	1840000000	1520000000	1120000000	1450000000	1240000000	1540000000	1550000000	724000000	942000000	1120000000
GLU	687000000	1350000000	947000000	1530000000	1050000000	1030000000	1390000000	1170000000	1080000000	1100000000	749000000	784000000	978000000	1360000000	849000000	614000000	799000000	1080000000	941000000	1030000000	766000000	604000000	632000000	685000000	865000000	904000000	409000000	499000000	739000000
Glucose	201000	401000	568000	417000	36200	29700	1280000	24300	458000	0	144000	171000	235000	311000	8790	0	14800	27800	0	42100	64000	53200	19500	31700	0	27700	0	7680	0
Glyceraldehyde 3-phosphate	541000	1250000	817000	1250000	636000	365000	703000	557000	510000	518000	79600	513000	1530000	581000	243000	92400	235000	206000	232000	322000	226000	142000	142000	122000	107000	73800	50100	379000	30800
Glycerol	106000	20700	116000	4850000	13100000	21700000	1030000	463000	1700000	257000	23900	163000	19100	157000	9070000	1000000	1360000	187000	762000	1330000	382000	1330000	1180000	3750000	1590000	10700000	841000	8000000	6110000
Glycerol 3-phosphate	196000000	286000000	180000000	275000000	182000000	192000000	221000000	200000000	247000000	190000000	132000000	124000000	114000000	141000000	76000000	56800000	38200000	65100000	61700000	173000000	85200000	80800000	81700000	62600000	69400000	87000000	30900000	65000000	93700000
Glycerophosphorylcholine	180000000	649000000	252000000	588000000	656000000	838000000	1020000000	697000000	743000000	645000000	249000000	206000000	402000000	680000000	558000000	339000000	487000000	793000000	575000000	663000000	749000000	462000000	681000000	679000000	872000000	884000000	521000000	819000000	1080000000
Glycerophosphorylethanolamine	454000000	645000000	477000000	767000000	412000000	492000000	560000000	485000000	454000000	458000000	435000000	559000000	678000000	878000000	423000000	321000000	438000000	698000000	534000000	608000000	432000000	323000000	423000000	469000000	492000000	623000000	234000000	323000000	451000000
Glycine	1030000	1570000	1120000	2140000	3140000	3810000	5190000	3030000	3880000	2990000	932000	915000	994000	1790000	4090000	1670000	2520000	3200000	2540000	4360000	3310000	2500000	2950000	3000000	3510000	3960000	2110000	2470000	4410000
GMP	6690000	5910000	10500000	15600000	5950000	11200000	12200000	11700000	4460000	11100000	7090000	7000000	18500000	14200000	6980000	4340000	10800000	4960000	6550000	7350000	8330000	6800000	6610000	2960000	8110000	3810000	3090000	5490000	6720000
GSH	754000000	1450000000	864000000	1290000000	813000000	761000000	926000000	919000000	834000000	840000000	865000000	908000000	1140000000	1420000000	630000000	485000000	596000000	864000000	780000000	868000000	804000000	592000000	635000000	718000000	749000000	931000000	436000000	604000000	742000000
GSSG	394000	884000	443000	422000	3700000	3240000	5930000	2400000	2880000	2350000	468000	287000	71300	578000	1700000	936000	1440000	2340000	1750000	2920000	1960000	2150000	2310000	2080000	1960000	3720000	954000	1490000	2240000
GTP	1260000	1430000	1440000	697000	1080000	440000	1010000	963000	1370000	616000	1050000	1970000	1380000	1280000	603000	400000	119000	1460000	981000	1400000	435000	156000	534000	855000	292000	1290000	0	39300	707000
guanine	990000	2080000	1100000	2110000	5690000	9400000	78000000	6120000	10500000	5690000	1610000	2360000	1380000	1790000	6320000	2760000	3820000	5210000	3990000	6550000	13100000	6700000	8360000	7530000	6630000	10800000	4710000	8740000	16700000
guanosine	517000	1070000	598000	1260000	3730000	6470000	51100000	4010000	6350000	3600000	785000	1340000	777000	1000000	4120000	1730000	2440000	3390000	2580000	4290000	8890000	4460000	5580000	5020000	4380000	7160000	3190000	5890000	11500000
Hexanoic acid	12000000	14300000	12300000	14600000	3940000	4150000	3880000	4890000	5720000	3490000	9960000	9110000	8250000	14600000	4580000	2770000	3540000	3660000	4230000	4270000	3980000	3540000	5240000	5280000	3890000	5010000	3220000	3940000	5140000
Hexanoyl-carnitine	197000	704000	446000	740000	241000	205000	804000	359000	193000	191000	918000	899000	385000	766000	366000	103000	374000	333000	353000	715000	369000	250000	306000	90600	450000	302000	11200	251000	855000
Histidine	433000000	982000000	523000000	648000000	485000000	432000000	686000000	484000000	672000000	406000000	1200000000	547000000	559000000	1180000000	571000000	275000000	392000000	765000000	592000000	1170000000	659000000	370000000	500000000	386000000	714000000	707000000	442000000	863000000	840000000
Hydroxy-L-proline	2630000	2440000	1650000	2060000	4250000	1500000	2510000	1650000	3020000	1630000	10300000	6280000	11200000	7110000	7050000	2210000	2800000	2550000	3890000	8960000	1220000	697000	977000	955000	2470000	998000	12900000	20900000	16600000
hypoxanthine	5990000	16200000	5900000	12700000	26700000	35300000	294000000	29800000	88900000	25700000	22300000	25800000	13700000	21500000	40700000	15000000	31700000	36900000	22900000	75600000	99500000	58700000	63700000	21500000	61800000	33000000	46300000	112000000	177000000
IMP	678000	794000	856000	2760000	1640000	2620000	8230000	2880000	483000	2800000	1590000	3230000	4250000	3130000	1680000	595000	3550000	1990000	1830000	1210000	3270000	2770000	2470000	1340000	3200000	1800000	1020000	1940000	3470000
Inosine	893000	2430000	820000	2050000	3630000	4500000	43100000	3850000	11100000	3240000	3000000	3540000	1860000	3220000	5360000	1800000	4640000	4430000	2750000	9410000	14100000	8110000	8280000	2820000	8660000	4430000	6590000	16200000	24600000
IsoLeucine	40600000	43700000	30900000	52800000	38800000	49500000	58100000	25000000	38200000	24800000	46500000	40900000	42200000	60000000	46700000	25800000	30200000	34900000	33900000	51100000	42300000	35300000	33500000	48100000	37700000	50100000	23200000	32800000	52400000
Itaconic acid	23200000	42900000	10900000	14100000	16900000	14200000	39100000	14300000	21400000	12900000	42500000	43400000	53200000	91200000	21300000	15700000	13800000	21100000	17400000	32400000	8800000	8030000	9850000	9350000	8980000	13300000	7310000	12700000	18900000
Kynurenic acid	414000	2070000	620000	6870000	2930000	5230000	36300000	3640000	5970000	3170000	3060000	676000	559000	1000000	1680000	551000	686000	979000	2240000	10000000	2390000	1040000	2180000	1280000	2570000	1580000	637000	1690000	967000
Lactate	467000000	585000000	291000000	559000000	312000000	291000000	906000000	292000000	503000000	260000000	407000000	573000000	326000000	573000000	569000000	106000000	285000000	238000000	267000000	371000000	184000000	192000000	252000000	187000000	227000000	345000000	334000000	405000000	692000000
L-Alanine	64200000	105000000	78400000	69300000	119000000	151000000	232000000	133000000	161000000	121000000	54100000	65400000	68500000	98200000	81800000	47700000	67600000	79400000	74500000	110000000	80100000	67700000	71200000	75400000	89300000	97100000	85700000	107000000	158000000
Leucine	16700000	22800000	15000000	20100000	73300000	105000000	150000000	72500000	101000000	72500000	24400000	18100000	22800000	38800000	88800000	43000000	65600000	73700000	65700000	106000000	95000000	69700000	77000000	82900000	81700000	92800000	45300000	58600000	103000000
L-Homoserine	101000000	156000000	103000000	131000000	255000000	315000000	343000000	253000000	310000000	239000000	108000000	94700000	109000000	184000000	219000000	169000000	196000000	267000000	225000000	349000000	255000000	186000000	207000000	188000000	209000000	232000000	182000000	249000000	306000000
Linolenic acid	7030000	6170000	4650000	13400000	6440000	10500000	14100000	9880000	9380000	8940000	7120000	6370000	11300000	11200000	8470000	4390000	9950000	3880000	4840000	8010000	9740000	10900000	14600000	9000000	12400000	11600000	7570000	15300000	30900000
L-Kynurenine	594000	1110000	645000	4790000	1250000	17000000	150000000	7120000	4230000	6050000	1080000	271000	379000	443000	938000	758000	455000	886000	778000	2920000	6180000	1930000	1670000	6910000	1620000	10900000	631000	2680000	689000
L-Sarcosine	10100000	13600000	11200000	12500000	19900000	22100000	33500000	17800000	25500000	16800000	29700000	16000000	14600000	23900000	28100000	21300000	22000000	38200000	34200000	53600000	17100000	10700000	15400000	13000000	21600000	15500000	17700000	29900000	27100000
Lysine	50400000	113000000	55700000	56400000	117000000	122000000	218000000	112000000	171000000	95300000	139000000	92900000	82000000	134000000	112000000	67300000	78000000	123000000	110000000	230000000	151000000	93300000	115000000	77000000	126000000	134000000	71800000	121000000	152000000
Malate	145000000	209000000	139000000	239000000	125000000	117000000	194000000	150000000	138000000	133000000	123000000	151000000	145000000	224000000	91400000	55900000	84700000	105000000	91800000	153000000	79100000	65200000	67500000	59600000	86700000	81900000	26700000	42300000	84200000
Methionine	25600000	47100000	24300000	46700000	49900000	60800000	93900000	57200000	73900000	48000000	42500000	40000000	49700000	64700000	46300000	27800000	36000000	64600000	54600000	88100000	40600000	27400000	35600000	26200000	33500000	44500000	23800000	31100000	56200000
methyl-lysine (N)	18000000	40900000	15400000	19400000	17000000	18200000	44500000	16900000	28900000	15200000	27600000	35400000	35700000	54200000	20000000	12000000	11000000	25800000	20000000	55200000	28500000	15900000	23200000	15400000	19300000	25200000	5850000	10800000	12900000
Methylmalonic acid	9480000	18100000	8070000	9180000	14200000	21800000	29300000	16800000	28100000	16400000	14400000	17800000	9690000	26600000	21100000	11300000	21000000	20400000	19600000	24900000	18300000	17600000	19100000	12700000	21600000	17800000	15400000	23400000	27200000
Myristic acid	698000000	497000000	304000000	808000000	292000000	366000000	380000000	189000000	605000000	176000000	381000000	826000000	820000000	559000000	480000000	216000000	385000000	228000000	235000000	343000000	414000000	329000000	608000000	329000000	312000000	446000000	218000000	359000000	547000000
Myristoyl-carnitine	1230000	2260000	2230000	4720000	3280000	2700000	9680000	1460000	1250000	1610000	2400000	1180000	1370000	2140000	2280000	1430000	3750000	5260000	2780000	3770000	7920000	1740000	1520000	1580000	3800000	2330000	380000	1020000	2550000
N,N-Dimethylglycine	18300000	16900000	21700000	15500000	61000000	54200000	63500000	43800000	56100000	60100000	48300000	23600000	25100000	0	71600000	44100000	70700000	73300000	69900000	58300000	68900000	59600000	43200000	45100000	86600000	55200000	38700000	43400000	56800000
NAD+	20300000	27200000	23900000	32600000	22900000	25800000	43900000	29400000	23200000	26300000	14400000	19300000	23000000	25200000	16800000	9830000	15000000	24700000	23500000	28900000	13200000	7060000	8980000	9820000	13000000	13700000	14000000	23600000	25800000
NADH	576000	2050000	2140000	3620000	3730000	3350000	4440000	2240000	2450000	1850000	30300	35200	175000	116000	586000	43700	782000	599000	171000	372000	119000	697000	219000	204000	281000	338000	272000	1020000	2050000
NADP+	464000	683000	589000	488000	396000	673000	1010000	457000	391000	374000	415000	458000	475000	587000	547000	219000	416000	688000	509000	457000	795000	280000	361000	460000	378000	579000	211000	491000	502000
NADPH	67800	14900	94700	341000	113000	5380	54000	176000	85800	174000	46700	215000	363000	327000	0	0	4960	55800	121000	283000	27300	5670	0	5090	65400	6340	4560	110000	9300
niacin / nicotinate	2380000	4920000	4030000	7450000	9520000	8320000	20100000	19300000	15300000	17300000	4380000	4680000	5540000	4100000	6740000	4590000	11800000	15300000	10800000	19000000	5970000	6320000	5520000	9780000	14100000	9550000	4390000	8000000	12300000
nicotinamide	1550000	2810000	3900000	12500000	19000000	1670000	3490000	4400000	2940000	4630000	1690000	2230000	2310000	2360000	2230000	1260000	2010000	4360000	2630000	5120000	3280000	769000	1630000	1190000	2760000	2880000	2660000	3240000	2670000
nicotinamide N-oxide	25800000	21000000	22600000	111000000	75500000	91800000	96600000	40600000	48400000	38500000	11700000	25100000	15700000	15200000	528000000	49300000	143000000	62200000	66900000	80900000	70000000	37900000	159000000	107000000	25600000	148000000	98500000	93300000	225000000
Octanoic acid	36700000	70000000	59500000	71900000	10200000	11000000	9180000	9680000	10000000	9110000	38600000	45400000	48900000	32500000	17100000	7130000	16400000	9290000	8510000	9670000	8460000	8550000	10300000	9220000	9610000	12000000	8150000	10700000	10800000
Octanoyl-carnitine	315000	850000	446000	220000	183000	314000	974000	280000	827000	354000	352000	1870000	681000	2120000	174000	384000	62800	109000	346000	171000	336000	219000	281000	96200	103000	82700	7740	193000	46100
Oleamide	63500000	105000000	59900000	71100000	3400000	0	78900	2030000	1390000	2040000	125000000	116000000	117000000	117000000	1340000	315000	376000	273000	641000	1290000	863000	1210000	660000	2050000	618000	3070000	1140000	1230000	3370000
Oleic acid	365000000	361000000	226000000	692000000	223000000	271000000	346000000	178000000	359000000	169000000	246000000	429000000	388000000	325000000	361000000	164000000	328000000	143000000	149000000	227000000	202000000	203000000	497000000	337000000	238000000	445000000	210000000	341000000	506000000
O-Phosphoethanolamine	10200000	9510000	11800000	14400000	8650000	8070000	14400000	10700000	8080000	9210000	9930000	14400000	17100000	23200000	13100000	8100000	12500000	20600000	16200000	18800000	9560000	6440000	9910000	8640000	11600000	12700000	6550000	9790000	16000000
Ornithine	30400000	29300000	18500000	29100000	35100000	47300000	55100000	24500000	43800000	19200000	22300000	16300000	9200000	13700000	57200000	10100000	27600000	14600000	20300000	42700000	44900000	25100000	33500000	25600000	27600000	42600000	36900000	63700000	64800000
oxypurinol	504000	1540000	187000	2550000	658000	275000	8460000	195000	2100000	261000	3690000	4280000	1690000	7750000	2400000	514000	786000	185000	545000	1780000	249000	309000	1530000	772000	1190000	879000	157000	454000	5200000
Palmitic acid	1710000000	1360000000	1330000000	2540000000	613000000	740000000	698000000	416000000	547000000	400000000	1130000000	1630000000	1220000000	1130000000	795000000	455000000	899000000	352000000	402000000	854000000	501000000	504000000	1240000000	572000000	487000000	764000000	675000000	881000000	1060000000
Palmitoleic acid	409000000	413000000	230000000	876000000	287000000	338000000	406000000	224000000	322000000	211000000	229000000	471000000	463000000	356000000	553000000	221000000	411000000	180000000	172000000	256000000	247000000	245000000	697000000	479000000	274000000	649000000	219000000	389000000	612000000
Palmitoyl-carnitine	379000	3210000	6810000	3410000	4930000	2500000	26800000	6680000	1920000	5240000	2270000	2110000	5410000	8770000	4740000	2310000	3100000	9940000	8540000	7490000	5180000	2110000	1130000	3240000	4890000	3700000	1210000	1020000	1110000
Pantetheine 4'-phosphate	434000	1130000	880000	1330000	2570000	2410000	2920000	4070000	1070000	4010000	1270000	817000	1750000	1850000	3420000	3280000	3940000	3100000	3570000	4050000	3000000	2770000	3400000	1760000	2550000	1980000	1420000	2940000	3690000
Pantothenate	4720000	11500000	9660000	8750000	24500000	14900000	29700000	21800000	20800000	20200000	11600000	11400000	9240000	11400000	13000000	10100000	12600000	15600000	17500000	27900000	30000000	22700000	25200000	27300000	33600000	31100000	29200000	47200000	69300000
PEP	9480000	20200000	9050000	12300000	10400000	8300000	14100000	13600000	13700000	12200000	9990000	11000000	10900000	9510000	3850000	2590000	2690000	2400000	4990000	8440000	8710000	4470000	5360000	4570000	7960000	7080000	10900000	23000000	45400000
Phenylalanine	38300000	57800000	41100000	62600000	69100000	109000000	143000000	78100000	81600000	76700000	43000000	41400000	36900000	68300000	79400000	39800000	58700000	72200000	71500000	115000000	82200000	54500000	62700000	57900000	68100000	73200000	34700000	41600000	83500000
Phosphocholine	727000000	1360000000	829000000	1070000000	908000000	794000000	1890000000	804000000	1070000000	749000000	1130000000	1400000000	1440000000	1390000000	865000000	577000000	634000000	1110000000	1050000000	1440000000	670000000	397000000	559000000	478000000	583000000	748000000	375000000	614000000	800000000
Phosphoserine	6090000	8870000	8500000	13200000	2540000	2560000	3520000	2680000	2650000	2820000	4340000	5170000	5930000	9460000	2040000	1300000	1770000	2560000	2220000	2510000	1650000	995000	1470000	1410000	1850000	1840000	571000	877000	1460000
Proline	1610000000	8720000000	2620000000	3100000000	4640000000	4270000000	6640000000	3810000000	4840000000	3420000000	3280000000	3410000000	2370000000	7570000000	3170000000	1850000000	1430000000	2150000000	2600000000	5720000000	2430000000	1730000000	3070000000	2840000000	2210000000	3940000000	838000000	1500000000	2780000000
Propionyl-carnitine	1100000	2680000	2030000	3640000	2370000	1350000	5380000	1800000	1060000	1810000	11400000	1970000	2140000	5770000	1450000	686000	7210000	1690000	8910000	3570000	4000000	3020000	4150000	2640000	5170000	3620000	2020000	2410000	7410000
Pyridoxine hydrochloride (B6)	76500	221000	61800	231000	272000	273000	144000	184000	401000	176000	200000	286000	177000	221000	352000	170000	175000	123000	293000	236000	154000	199000	293000	96600	189000	163000	216000	176000	227000
Pyruvate	20500000	22600000	14400000	30200000	8070000	10100000	54500000	9840000	11000000	8560000	14700000	23400000	16200000	20400000	17800000	3970000	10200000	10800000	8740000	13200000	8780000	6510000	7890000	8500000	6930000	13000000	14400000	20400000	26900000
R-2 Hydroxyglutaric acid	77500000	150000000	34700000	44000000	72600000	60500000	169000000	61800000	88000000	57700000	153000000	165000000	191000000	327000000	94200000	68300000	59400000	88800000	76400000	137000000	37000000	35000000	42400000	40000000	38800000	56400000	32800000	54800000	78200000
riboflavin	148000	526000	246000	1080000	959000	11600000	49200000	1560000	1270000	1310000	998000	2130000	1320000	2480000	1350000	809000	782000	1430000	1260000	4310000	1600000	1030000	901000	7930000	863000	11400000	354000	864000	1170000
Ribose phosphate	1740000	2580000	2550000	5510000	4140000	5460000	9990000	7140000	3980000	6370000	1630000	580000	3440000	1710000	3090000	1330000	5220000	3660000	3260000	4700000	4760000	4940000	3410000	2400000	6070000	4270000	4060000	7850000	13300000
S-Adenosyl-L-Homocysteine	23100	149000	156000	239000	1410000	1480000	2280000	1840000	1220000	1510000	105000	91700	227000	142000	1200000	749000	1480000	1440000	1470000	1650000	1530000	1020000	1040000	740000	1410000	1090000	495000	944000	1610000
S-Adenosyl-L-methionine	26900000	58200000	32200000	42400000	22700000	31100000	36000000	28000000	22900000	25300000	23900000	19500000	24300000	33800000	12500000	7940000	13400000	20000000	16300000	16900000	16700000	12700000	13900000	13100000	16900000	17000000	13100000	19700000	20400000
Sedoheptulose-7-phosphate (D)	11300000	8790000	11000000	13200000	7190000	9170000	13600000	8450000	7040000	7710000	8830000	17600000	26500000	25600000	7890000	5570000	9400000	13300000	10600000	13400000	7280000	5990000	6240000	8140000	7930000	8740000	4100000	7140000	9630000
Serine	16700000	26800000	20900000	33600000	48800000	59300000	63200000	45900000	55900000	42900000	10400000	15700000	14100000	15700000	60500000	18700000	30900000	27200000	26400000	41700000	39600000	30400000	37000000	36400000	38900000	51200000	32800000	37800000	51600000
Stearic acid	708000000	460000000	503000000	676000000	161000000	204000000	146000000	81500000	143000000	84700000	274000000	391000000	348000000	283000000	192000000	95500000	250000000	84800000	110000000	417000000	110000000	142000000	240000000	127000000	130000000	162000000	175000000	192000000	216000000
Succinic acid	9450000	15600000	8030000	4010000	14200000	21500000	29300000	16800000	28100000	15200000	14400000	17800000	4990000	26600000	19200000	11300000	20900000	20300000	19600000	24900000	18300000	17500000	19100000	12500000	21600000	17800000	14900000	23400000	27200000
Taurine	182000000	302000000	222000000	351000000	335000000	243000000	428000000	246000000	236000000	238000000	225000000	286000000	256000000	398000000	270000000	168000000	276000000	315000000	236000000	327000000	238000000	186000000	203000000	220000000	277000000	301000000	165000000	217000000	361000000
Threonine	101000000	155000000	103000000	130000000	249000000	313000000	342000000	249000000	305000000	238000000	106000000	94800000	107000000	183000000	218000000	165000000	195000000	264000000	224000000	344000000	254000000	185000000	205000000	189000000	208000000	231000000	181000000	248000000	301000000
Tryptophan	25200000	41300000	28500000	30800000	53000000	77400000	138000000	58700000	83800000	53900000	36100000	29100000	21500000	54100000	63900000	29400000	40500000	58100000	53600000	111000000	71500000	45600000	62100000	43400000	59300000	66800000	33000000	47100000	69700000
Tyrosine	265000000	490000000	317000000	524000000	736000000	922000000	1650000000	863000000	693000000	800000000	210000000	308000000	270000000	453000000	469000000	297000000	343000000	544000000	480000000	964000000	832000000	342000000	418000000	407000000	460000000	533000000	132000000	153000000	320000000
UDP	7550000	4250000	9390000	10300000	8350000	4900000	11400000	8400000	8670000	7620000	3060000	3780000	14100000	5870000	6260000	4840000	4320000	12700000	12000000	14600000	11600000	4650000	7310000	7970000	9300000	13500000	1680000	2750000	6630000
UDP-GlcNAc	118000000	174000000	160000000	212000000	110000000	120000000	175000000	130000000	117000000	121000000	170000000	218000000	276000000	308000000	140000000	97200000	135000000	208000000	183000000	228000000	159000000	122000000	143000000	149000000	153000000	192000000	54100000	79300000	120000000
UMP	22100000	9900000	46000000	56900000	20900000	29600000	32500000	37700000	16800000	37100000	11100000	12200000	62000000	22400000	25400000	20400000	34200000	43400000	45300000	41200000	42400000	26400000	28500000	24100000	51800000	33900000	8390000	11800000	16700000
urate	17000000	53100000	20300000	147000000	197000000	101000000	1120000000	64600000	63600000	58100000	64600000	71400000	33400000	55700000	66500000	34100000	21000000	33200000	41600000	381000000	31200000	16900000	20900000	28000000	21700000	31400000	10800000	16300000	15500000
uridine	263000	433000	235000	242000	437000	431000	693000	472000	490000	442000	263000	337000	361000	340000	467000	237000	295000	452000	609000	754000	1140000	834000	820000	668000	828000	1100000	221000	432000	426000
UTP	1990000	681000	2080000	1250000	2010000	883000	1910000	1330000	1820000	1170000	466000	681000	1940000	612000	1000000	714000	315000	3780000	2610000	2690000	1860000	468000	1830000	2640000	991000	3540000	41400	154000	1100000
Valine	48400000	242000	48300000	34800000	127000000	192000000	217000000	120000000	171000000	109000000	66600000	527000	188000	96700000	136000000	60900000	93200000	129000000	104000000	163000000	186000000	123000000	151000000	147000000	176000000	189000000	96300000	127000000	224000000
Xanthine	504000	1540000	187000	2550000	658000	275000	7520000	181000	1960000	261000	3690000	4280000	1690000	7750000	2400000	514000	786000	185000	545000	1780000	249000	309000	1530000	772000	1190000	879000	149000	454000	5200000

## Sheet: FC(ND42 vs. wt)
	FC	log2(FC)	raw.pval	-log10(p)
Glycerol 3-phosphate	2.1802	1.1244	0.0001952	3.7095
dihydroxyacetone phosphate (DHAP)	2.8399	1.5059	0.0020835	2.6812
NADH	9.7175	3.2806	0.0054482	2.2637
CTP	3.2303	1.6917	0.0063005	2.2006
Hydroxy-L-proline	0.35711	-1.4856	0.0096459	2.0157
ATP	1.4633	0.54924	0.012438	1.9052
S-Adenosyl-L-methionine	1.7545	0.81109	0.012495	1.9032
Acetyl CoA	2.6753	1.4197	0.020133	1.6961
acetyl-aspartate (N)	0.40596	-1.3006	0.025744	1.5893
PEP	1.628	0.70311	0.03473	1.4593
UTP	1.85	0.88751	0.035424	1.4507
NAD+	1.545	0.62762	0.057627	1.2394
O-Phosphoethanolamine	0.7383	-0.43772	0.072208	1.1414
CDP	1.7038	0.76878	0.075045	1.1247
FAD	1.6402	0.71385	0.0835	1.0783
UDP-GlcNAc	0.7592	-0.39745	0.092051	1.036
R-2 Hydroxyglutaric acid	0.58179	-0.78142	0.10096	0.99585
betaine	0.40714	-1.2964	0.10429	0.98175
Itaconic acid	0.57235	-0.80502	0.11703	0.93169
Fumarate	1.2941	0.37196	0.1237	0.90762
Malate	1.265	0.33912	0.12755	0.89431
Cystine	0.63594	-0.65304	0.12957	0.88749
acetyl-carnitine	1.5147	0.59899	0.13177	0.88019
Tyrosine	2.1151	1.0807	0.13781	0.86073
L-Alanine	1.7159	0.77893	0.15134	0.82004
Glyceraldehyde 3-phosphate	1.6497	0.72217	0.1572	0.80355
nicotinamide	2.9226	1.5473	0.16529	0.78176
Glucose	3.4136	1.7713	0.16611	0.77961
Citrate	0.72001	-0.47391	0.17529	0.75625
ADP	1.2443	0.31536	0.17661	0.75298
GSSG	2.6845	1.4246	0.17837	0.74867
Sedoheptulose-7-phosphate (D)	0.72097	-0.47198	0.19705	0.70543
5-Methylcytosine	1.8552	0.89154	0.20065	0.69757
Stearic acid	1.3507	0.43374	0.20218	0.69425
GLU	1.2277	0.29591	0.2076	0.68277
NADP+	1.3586	0.44209	0.21432	0.66894
Cystathionine	1.9736	0.98079	0.21711	0.66333
Ornithine	1.5334	0.6167	0.23043	0.63746
Kynurenic acid	6.7014	2.7445	0.23308	0.63249
Serine	1.6215	0.69735	0.24166	0.61679
Ribose phosphate	1.7009	0.76633	0.25126	0.59988
Phosphoserine	1.3784	0.46301	0.25974	0.58545
Citrulline	0.36841	-1.4406	0.2613	0.58287
urate	5.0754	2.3435	0.26323	0.57966
Propionyl-carnitine	0.51886	-0.94659	0.26451	0.57755
Flavin mononucleotide	1.9964	0.99743	0.26808	0.57174
Glycerol	4.2974	2.1035	0.27192	0.56555
5-Hydroxyindole-3-acetic acid	88.156	6.462	0.27406	0.56216
Dodecanoic acid/Lauric acid	0.84594	-0.24137	0.2743	0.56178
riboflavin	7.4983	2.9066	0.27608	0.55897
L-Kynurenine	41.505	5.3752	0.27879	0.55473
aKG	0.72785	-0.45829	0.28185	0.54999
Proline	1.3961	0.48144	0.28355	0.54737
5-Hydroxy-L-tryptophan	35.561	5.1522	0.28734	0.54161
Creatinine	0.62076	-0.68789	0.2988	0.52462
Myristic acid	0.84766	-0.23845	0.31162	0.50637
Oleamide	0.56095	-0.83406	0.31498	0.50171
guanosine	5.4124	2.4363	0.31725	0.4986
3-hydroxybutyric acid	1.2181	0.28458	0.32031	0.49442
Glycerophosphorylcholine	1.4109	0.49663	0.32045	0.49424
Myristoyl-carnitine	1.5978	0.67611	0.32154	0.49277
guanine	5.0552	2.3378	0.32289	0.49095
Phenylalanine	1.4153	0.50114	0.33082	0.48041
Pantetheine 4'-phosphate	0.668	-0.58208	0.33578	0.47394
UDP	1.2604	0.33393	0.3374	0.47185
L-Sarcosine	0.7696	-0.37781	0.33752	0.4717
Pyruvate	1.4561	0.54209	0.33785	0.47128
fructose 1,6-diphosphate	1.1347	0.1823	0.35649	0.44795
Octanoyl-carnitine	0.62908	-0.66869	0.3696	0.43226
Tryptophan	1.4628	0.54878	0.37469	0.42632
Behenic acid	1.339	0.4212	0.39181	0.40692
Pyridoxine hydrochloride (B6)	0.81289	-0.29887	0.40821	0.38911
Butyryl-carnitine	0.58441	-0.77495	0.41923	0.37754
Glycine	1.3788	0.46342	0.43728	0.35924
Inosine	2.4831	1.3121	0.43814	0.35839
Adenine	1.4672	0.55302	0.44282	0.35377
hypoxanthine	2.3731	1.2468	0.44345	0.35316
Valine	1.5051	0.58983	0.45656	0.3405
Palmitoyl-carnitine	1.7267	0.78802	0.45859	0.33857
Pantothenate	1.2828	0.35924	0.45949	0.33772
Xanthine	0.64731	-0.62747	0.46972	0.32816
nicotinamide N-oxide	0.56387	-0.82657	0.47523	0.3231
Histidine	0.83718	-0.2564	0.47981	0.31893
Threonine	1.2818	0.35813	0.48624	0.31315
Adenosine	2.1238	1.0867	0.48993	0.30987
L-Homoserine	1.2783	0.35424	0.49016	0.30967
uridine	1.1845	0.24426	0.50166	0.29959
Hexanoyl-carnitine	0.81949	-0.28721	0.51298	0.2899
carnitine	1.2637	0.33766	0.52527	0.27961
Lactate	1.1667	0.22249	0.53308	0.2732
NADPH	0.68139	-0.55346	0.55016	0.25951
Leucine	1.3648	0.44868	0.55549	0.25532
oxypurinol	0.69824	-0.5182	0.56813	0.24556
G6P	1.1173	0.16007	0.57215	0.24249
Dodecanoyl-carnitine	1.3363	0.41827	0.59925	0.22239
Asparagine	0.884	-0.17788	0.61727	0.20952
niacin / nicotinate	1.2452	0.31638	0.61921	0.20816
Aminoadipate	1.4484	0.53444	0.62117	0.20679
GSH	1.0706	0.098374	0.62192	0.20627
Palmitic acid	1.0899	0.12413	0.62245	0.2059
Methionine	1.1413	0.19073	0.62895	0.20138
S-Adenosyl-L-Homocysteine	1.3587	0.4422	0.63513	0.19714
Argininosuccinate	0.85487	-0.22622	0.6467	0.1893
acetyl-glutamine	1.1192	0.16253	0.64772	0.18861
Hexanoic acid	1.1147	0.15668	0.6536	0.18469
methyl-lysine (N)	0.89326	-0.16285	0.66872	0.17475
Octanoic acid	1.1475	0.19845	0.6717	0.17283
N,N-Dimethylglycine	0.83758	-0.2557	0.67941	0.16787
Methylmalonic acid	0.89701	-0.15681	0.71568	0.14528
Succinic acid	0.88992	-0.16826	0.73011	0.13661
cis-aconitate	0.87525	-0.19223	0.73789	0.13201
GTP	1.0849	0.1175	0.73902	0.13135
Decanoyl-Carnitine	0.85371	-0.22818	0.76791	0.11469
CMP	1.1582	0.2119	0.76994	0.11355
IsoLeucine	1.0466	0.065707	0.77968	0.10808
5-oxo-L-Proline	0.87701	-0.18934	0.78166	0.10698
Glycerophosphorylethanolamine	0.96325	-0.054025	0.78728	0.10387
GMP	0.94034	-0.088749	0.8123	0.090282
Aspartate	0.87692	-0.18948	0.81697	0.087794
Taurine	1.0413	0.058362	0.82402	0.084063
Cytidine	1.1631	0.218	0.82853	0.081691
AMP	1.0822	0.114	0.83069	0.080562
GLN	0.97547	-0.035838	0.86096	0.065019
UMP	1.052	0.073104	0.86924	0.06086
Lysine	1.0491	0.069141	0.87073	0.060117
Arginine	1.0538	0.075546	0.8728	0.059084
Coanzyme A	0.95704	-0.063343	0.90412	0.043774
CDP-ethanolamine	1.0121	0.017362	0.93309	0.030078
acetyl-lysine	1.0145	0.02074	0.93401	0.029647
Acetoin	0.9626	-0.054989	0.93614	0.02866
GDP	0.98792	-0.017537	0.94036	0.026708
Palmitoleic acid	0.98674	-0.019257	0.9425	0.02572
Decanoic acid	1.0143	0.02043	0.95246	0.021151
IMP	0.98264	-0.025259	0.97178	0.012433
Butyric acid	0.98533	-0.02132	0.97479	0.011087
Linolenic acid	1.0036	0.0051363	0.9888	0.0048911
Phosphocholine	1.0011	0.0016077	0.99548	0.0019659
Oleic acid	1.0007	0.0009801	0.99656	0.0014953
