# Supplementary material for: NAD+ supply and redox state limit developmental speed in the Drosophila eye
Source: EMBO J. 2026 May 13;45(12):4094–123. doi: 10.1038/s44318-026-00801-4 (PMC13270060; doi:10.1038/s44318-026-00801-4)
Supplement: Supplementary file 4 — Dataset EV3 [file 44318_2026_801_MOESM4_ESM.xlsx]

## Sheet: Legend
Dataset EV3: Differentially expressed genes in mir>ND-42RNAi discs
Lists of genes that were differentially expressed between d and v cells, for both UPs and DCs, ranked by adjusted p-values. The log2FC and the percentage of cells for which the corresponding gene was found to be expressed in the d (ptc.1) and v (ptc.2) categories are also shown.

## Sheet: UP
gene_name	avg_log2FC	pct.1	pct.2	p_val_adj
lncRNA:CR34335	-0.410482870019774	1	1	4.73378787033941e-34
path	2.02519186552037	0.661	0.351	2.1537956879762e-32
ImpL2	2.14123286284086	0.402	0.11	2.2337029369824e-30
MFS3	1.34665535280046	0.485	0.179	4.25912539550144e-25
His2Av	0.565996597589197	0.958	0.93	7.0819212024714e-21
GstE6	2.30438610076243	0.244	0.048	4.39570029120745e-20
ND-42	-1.85203599931108	0.182	0.42	1.51051574617717e-19
Cyp1	0.306257911904016	1	0.989	6.2057672315861e-19
Cyt-c-p	1.04492609263714	0.735	0.527	8.75941652971606e-19
sesB	0.486427390882178	0.943	0.92	2.63920374620233e-18
CG2852	-0.343232416887894	0.994	0.987	1.04777144462035e-17
GstD3	1.2272299589684	0.42	0.17	1.07131708280501e-17
chic	0.310111312480092	0.996	0.953	1.07662149398211e-16
Ldh	1.97341705193391	0.394	0.163	2.85293575333324e-16
COX6B	0.411141946865601	0.951	0.878	7.77811216668634e-16
lncRNA:CR40469	-0.396354403516262	0.985	0.963	2.01335278922574e-15
JhI-21	1.26085799734903	0.481	0.237	3.2433449070013e-15
HmgD	0.409786196882247	0.992	0.972	6.41748625467926e-15
ND-MLRQ	0.480358426021082	0.926	0.803	4.66498155931531e-14
COX4	0.475814425690489	0.926	0.823	4.92272582037557e-14
GstD1	0.622363000093877	0.847	0.665	1.54202398745618e-13
14-3-3epsilon	0.285587067188668	0.992	0.971	2.38845609503253e-13
COX8	0.565298060013303	0.89	0.764	2.47014717617925e-13
His3.3A	0.457743970500392	0.947	0.869	5.20659939310218e-13
mRpL28	0.907485266466388	0.502	0.28	6.81712508873847e-13
CG3097	1.45431563425579	0.199	0.048	1.87042245028443e-12
Jafrac1	0.415237523720061	0.955	0.897	1.99993498563878e-12
CG9689	1.32082021281245	0.43	0.22	1.06687198654915e-11
Hsp27	-0.410874021444358	1	1	1.69824402414781e-11
Ran	0.366182871541064	0.968	0.922	2.16825776540614e-11
Gapdh1	0.580680475359068	0.89	0.787	2.81685786810336e-11
Ilp8	1.45060858439892	0.186	0.048	5.44634017217664e-11
eIF2beta	0.48679297993601	0.9	0.798	5.96641269472111e-11
hdc	-0.463455539844419	0.981	0.988	1.30223506391035e-10
baf	0.482950406182706	0.888	0.747	1.36937971055521e-10
PyK	0.606339132653273	0.809	0.647	1.72017301137742e-10
Glo1	0.510752944398571	0.839	0.633	1.85388102492138e-10
UQCR-C2	0.50527026017262	0.812	0.652	2.01928935272839e-10
His4r	-0.19896334835993	1	0.987	2.21765239863166e-10
vn	0.951280028117508	0.282	0.11	3.45071264441412e-10
ATPsynC	0.287278060319526	0.989	0.973	5.79904360157588e-10
CG7630	0.388455688161983	0.93	0.842	5.82153823897643e-10
kdn	0.81414645375048	0.455	0.242	6.50638200249107e-10
CG8549	0.817300873609847	0.33	0.142	6.72757980274466e-10
levy	0.396896877451855	0.939	0.817	7.02018876939529e-10
porin	0.36183640649152	0.939	0.871	2.56248824641002e-09
Rpb10	0.650113941374966	0.674	0.467	3.09654041893892e-09
Eno	0.473811239403884	0.934	0.853	3.29776128164076e-09
UQCR-C1	0.512011040761253	0.826	0.696	4.16719071082816e-09
Hsp60A	0.510725051335945	0.818	0.633	5.37114847790997e-09
ATPsynG	0.341508827403299	0.96	0.901	5.74780479415003e-09
ND-ACP	0.456016077499947	0.896	0.719	6.38963647686442e-09
mago	0.556419651892788	0.748	0.556	6.83009174166126e-09
Ald1	0.759988433967105	0.845	0.663	7.65210543225436e-09
SerRS	0.600510823574288	0.758	0.544	9.82667337797961e-09
HmgZ	0.404469863768767	0.953	0.924	9.95012119200259e-09
GstE1	1.12517847158966	0.347	0.171	1.02349794052789e-08
mbl	-0.455512091463758	0.966	0.963	1.5251382677943e-08
blw	0.323936651944036	0.973	0.912	1.79223243523841e-08
lncRNA:CR46489	1.97548977507853	0.116	0.02	2.87347600566517e-08
eIF6	0.720086736121931	0.508	0.304	2.90064360334263e-08
Coq7	1.17200156805325	0.25	0.099	3.43991844736231e-08
Set	0.451205399193643	0.866	0.778	4.079181185549e-08
Nmdmc	0.978950202594778	0.284	0.124	4.66661592957402e-08
RfC4	0.628179300119523	0.606	0.396	4.69393054611745e-08
CG34117	0.641161337145202	0.445	0.24	5.59150859980639e-08
asf1	0.666009721711449	0.557	0.349	5.69993370412566e-08
Cyt-c1	0.526682362257408	0.72	0.534	6.1042014857096e-08
CG2017	1.07859000961744	0.275	0.12	9.9889063877089e-08
Xrp1	0.534790276759391	0.886	0.767	1.14644046764138e-07
COX7A	0.330821840838969	0.953	0.888	1.52623629889124e-07
COX7C	0.36097983165146	0.907	0.818	1.68247972031869e-07
RpL10	0.129847273525136	0.998	0.997	1.75314732660356e-07
Mdh2	0.487686844456276	0.686	0.486	2.33592010634514e-07
HisRS	0.629252581086286	0.494	0.293	2.77594220166452e-07
AdamTS-B	0.825796273839548	0.305	0.142	2.92130140500008e-07
Mcm3	0.636747415017658	0.466	0.269	3.06136839507255e-07
ver	0.88052005168299	0.218	0.084	3.9600228293651e-07
bor	1.01531881039687	0.316	0.154	4.32296424603402e-07
SNRPG	0.344407458516398	0.915	0.809	7.41190804938277e-07
UQCR-Q	0.357601614936609	0.93	0.841	1.03570453803104e-06
ATPsynE	0.304925630885381	0.962	0.905	1.05985602260913e-06
AsnRS	0.636928730760059	0.557	0.356	1.25803765883902e-06
hpRNA:CR32207	0.746466553604453	0.46	0.276	1.46677445146179e-06
Phb2	0.51735219009645	0.758	0.576	1.56950836208324e-06
Pfk	0.915772890957557	0.502	0.308	1.69740997621856e-06
sun	0.339453273802957	0.909	0.788	2.26694424784398e-06
PR-Set7	0.594205028818087	0.371	0.199	2.27811803570055e-06
Fkbp12	0.200204318876104	0.992	0.975	2.30080186846801e-06
CG8531	0.60166877210184	0.439	0.256	2.59622595816065e-06
Oda	-0.308366741505282	0.987	0.963	2.9092913029203e-06
lncRNA:CR43264	1.05155142566934	0.197	0.075	2.9210765839587e-06
Arf79F	0.285334340191068	0.941	0.894	3.25410254991228e-06
beg	0.93206406138862	0.203	0.078	4.25990924241329e-06
ox	0.457702215291998	0.714	0.529	5.15916822978013e-06
RPA2	0.467441711915333	0.547	0.357	5.24986353558187e-06
mRpS14	0.601172929185996	0.394	0.221	5.57232423220973e-06
ATPsyndelta	0.359020603185562	0.864	0.766	7.81986109897393e-06
Neb-cGP	0.30712678999605	0.936	0.821	8.67333049785923e-06
Pgk	0.402753379372641	0.869	0.726	9.50474472003398e-06
Ars2	0.391497789359643	0.763	0.568	9.88326415305211e-06
Ance	-1.11950694790935	0.326	0.442	1.01962934061862e-05
Rbp1	0.393788530199904	0.867	0.705	1.06442598898957e-05
Snoo	0.724854673272044	0.466	0.288	1.10179350712092e-05
cactin	1.08812280077473	0.206	0.084	1.13934450603311e-05
fng	-0.634779311257876	0.65	0.708	1.14901004454414e-05
slp2	-1.87798443001016	0.053	0.162	1.17851257463302e-05
ND-ASHI	0.648196430774475	0.528	0.348	1.21219122324427e-05
RpL11	0.22012177047649	0.987	0.979	1.3800055547665e-05
Sam-S	0.624218553394696	0.627	0.451	1.43460272445118e-05
Dph5	0.536460933858268	0.646	0.477	1.52818606709205e-05
CG10565	0.493364657255453	0.58	0.388	1.84656937550023e-05
smt3	0.192292836212081	0.998	0.991	1.88095652342103e-05
Pglym78	0.628439590633655	0.576	0.387	2.24928417724157e-05
Hsp68	-0.481669780629569	0.907	0.917	2.46330150436278e-05
ATPsynF	0.273176872235461	0.949	0.901	2.61227025897972e-05
Su(var)205	0.308973067506887	0.919	0.857	2.69561618555875e-05
CG1910	0.406765745899538	0.822	0.679	2.70338148778618e-05
RpL31	-0.105262183332011	1	0.995	2.82841293416184e-05
CG2076	0.525168864042222	0.456	0.28	2.84249363581559e-05
CG6686	0.495470826399988	0.392	0.218	2.85085650617476e-05
Cam	0.186350149052477	0.996	0.975	2.92368126436115e-05
rig	0.706955674131273	0.282	0.141	3.11823698627822e-05
CG13272	2.26305722821216	0.081	0.013	3.15679875212523e-05
pit	0.454022160971095	0.43	0.253	4.06932250606743e-05
RPA3	0.385208805531151	0.725	0.527	4.07478308123634e-05
Gnf1	0.575157475378373	0.411	0.241	4.07801088957858e-05
Uch-L5	0.371615281644741	0.797	0.609	4.31533100081201e-05
Pfdn2	0.421388157794903	0.795	0.645	4.75893519595745e-05
Hsp23	-0.323022397310181	1	1	4.76849489277564e-05
Tpi	0.498753163565812	0.811	0.641	5.1248508996006e-05
glec	-0.788472467580183	0.646	0.723	5.63591186816624e-05
brm	0.461796330473223	0.473	0.286	5.90667109346472e-05
COX5B	0.377129754860378	0.831	0.726	5.92097503733871e-05
Parp	0.401640309578359	0.697	0.481	6.36442436502404e-05
CG5323	0.650095627255282	0.373	0.213	6.46409297088013e-05
CG32278	0.581737378112864	0.386	0.224	6.46532551009992e-05
CCT6	0.352025331256774	0.864	0.731	6.75868926155075e-05
ND-B14.5B	0.286310390958997	0.718	0.509	6.87409849565917e-05
Caf1-55	0.42583555196095	0.67	0.499	7.81417826536032e-05
CG10005	0.797817109918754	0.314	0.169	8.15872049294361e-05
Fkbp39	0.39415982838945	0.905	0.797	9.24046548316855e-05
vig2	0.259105839346203	0.975	0.908	9.28458064456162e-05
aurB	0.604294412779873	0.557	0.394	0.000105331992077788
CG7182	0.589091841228581	0.379	0.222	0.000107624334701343
Clbn	0.507457034917819	0.297	0.151	0.000108805897884624
CG33970	0.988969235920613	0.119	0.035	0.000110566510633597
sub	0.595007683781115	0.36	0.207	0.000113411795017002
Baldspot	0.537839669829501	0.294	0.15	0.000116076088388793
CG6770	-0.436093516578042	0.973	0.96	0.000120084964064018
Cdc23	0.990537056403321	0.182	0.074	0.000126266531984382
CCT5	0.301438244125989	0.928	0.815	0.000135928115567558
Pen	0.328774006484787	0.909	0.802	0.000146318058599061
Vps29	0.496064243962828	0.532	0.341	0.000169364355453279
cnn	0.628129301950346	0.324	0.175	0.000187513070864062
CG16995	2.41697110680418	0.064	0.008	0.000203985272941579
Cdc45	0.550124832382176	0.297	0.157	0.00020483999722525
CG11679	0.913205436307832	0.191	0.082	0.00020502160094041
tko	0.515235805988349	0.598	0.422	0.000209997533350727
CG1737	0.457013432129174	0.502	0.325	0.000223807147479346
eEF1alpha1	-0.156305772244393	1	1	0.000229076974987058
CG15771	0.383444662161034	0.273	0.137	0.000272415375288491
ste24a	0.795920017578091	0.273	0.138	0.000330058736564948
CG11562	0.712391806463784	0.312	0.171	0.000339569304681791
mip40	0.45227083577019	0.508	0.324	0.000346132416443679
CG10417	0.347381536158556	0.617	0.43	0.000351980668284167
RpL35A	0.154848872419364	0.991	0.984	0.000362535791235865
APP-BP1	0.793554914833918	0.258	0.13	0.000382749020066831
GstE8	2.44382210582309	0.093	0.023	0.000394756889295351
fabp	0.381981028651349	0.973	0.922	0.000394908833560488
ATPsynCF6	0.280235365140156	0.949	0.87	0.000398309735819759
RpL37A	-0.10947367030563	1	0.995	0.000422915730699133
RFeSP	0.335786145643388	0.79	0.657	0.000426783089672843
mRpL35	0.664574615202149	0.326	0.185	0.000469399983382797
twr	0.310852996702301	0.877	0.731	0.000479605191680447
mRpL52	0.58836821771213	0.42	0.261	0.000483192490543585
Df31	0.13169265105055	1	0.999	0.000503022172598874
Prosalpha3	0.307326190912019	0.879	0.759	0.000504539301526181
Ssu72	0.930348817666921	0.174	0.071	0.000509482005736551
eIF2Bbeta	0.530660035967834	0.331	0.185	0.000533874482702118
eIF4A	-0.159523051531297	0.991	0.992	0.000537609633559733
Ski6	0.57117836818141	0.362	0.209	0.000559145361878047
CG8206	0.562262751880423	0.254	0.126	0.000574116166296782
p23	0.225916013828723	0.972	0.918	0.000578656749671042
Nnp-1	0.490008287927325	0.521	0.355	0.00059712477335941
betaTub97EF	0.528135934449163	0.53	0.359	0.000600412531550899
CG14434	0.481420119475105	0.553	0.4	0.000607835450425921
SMC2	0.37188749717442	0.458	0.292	0.00061278464960311
alphaTub84B	0.16150401686998	0.998	0.997	0.000656376290906651
CG8891	0.51449286618442	0.536	0.361	0.000661000096345731
CG10337	1.31752354192555	0.129	0.044	0.000681500262653307
GlyP	0.554640554316012	0.324	0.179	0.000691265108613316
mRpL12	0.438892299332703	0.629	0.448	0.000700543191690728
Hsp70Bc	-0.516549678224599	0.89	0.894	0.000715348227179796
mgr	0.386819482264231	0.722	0.582	0.000725782169779829
SmE	0.362202919376437	0.879	0.764	0.00072896507312132
Prosalpha5	0.374309578624403	0.805	0.671	0.000730390337157869
DnaJ-1	-0.30369524474898	0.888	0.888	0.000735150799178122
RnrS	0.477640364754467	0.384	0.233	0.000753763005420054
sgg	0.314772389270406	0.699	0.526	0.000793482117005335
sle	0.513361193604268	0.485	0.319	0.000823539197680157
Skp2	0.524312880020006	0.242	0.122	0.000858465503168376
CG8064	0.891457480414604	0.155	0.06	0.00085958747870223
B52	0.239216256841358	0.951	0.9	0.000906417893714282
Nph	0.288152415660893	0.934	0.858	0.000920209471584878
pav	0.498805271618392	0.456	0.293	0.00102105603399647
Nup98-96	0.415854605019549	0.411	0.248	0.00102903355952915
puml	0.609992733101677	0.239	0.119	0.00105385076170198
EMC1	0.27348693049036	0.364	0.209	0.00108839099464913
Mcm7	0.49688973013109	0.441	0.285	0.00109103752998289
RpA-70	0.578638502221541	0.367	0.224	0.00114995706083463
eIF1	0.246542275009646	0.955	0.91	0.00116848008051702
AlaRS	0.413341209257353	0.619	0.448	0.00117054682786798
Rpn5	0.309397644943013	0.794	0.628	0.00117948121556847
dnk	0.548959253505737	0.345	0.201	0.00119918218162254
spi	0.347490183931447	0.53	0.349	0.00123468663739598
CG5535	1.66339957403027	0.108	0.033	0.00125003096814406
Nup358	0.372022444290787	0.623	0.444	0.00126634210852176
ND-19	0.368261469228578	0.614	0.435	0.00147659713789587
slp1	-1.79995714303082	0.034	0.116	0.00149246176828315
Rcc1	0.497084472797611	0.519	0.355	0.00155236207514936
Tspo	0.561196021231527	0.595	0.43	0.00163408948173332
CycG	0.227684901933611	0.977	0.945	0.00172686475439268
Tctp	0.139709754476241	0.992	0.98	0.00176313436772717
CG1307	0.408543229135401	0.623	0.47	0.00179275712025253
mRpL44	0.619553208870365	0.314	0.178	0.00181000935238629
crc	0.268441059605161	0.46	0.293	0.00181025688799277
ND-75	0.501060824992571	0.504	0.343	0.00187567375964726
CG31549	0.93449203548579	0.239	0.123	0.00188430346774471
CG5728	0.556888413076472	0.208	0.099	0.00213671637886599
ND-B14.5A	0.458046270738316	0.534	0.367	0.00217483344018805
CG18815	0.380504099955072	0.598	0.423	0.00218776258852387
CG7506	0.428787694793124	0.311	0.174	0.0022189309460278
GstT1	0.605943707063917	0.316	0.179	0.00235448672510934
U2A	0.439663694481986	0.511	0.333	0.00236911568399284
ATPsynO	0.290620443784195	0.905	0.835	0.00239658076471559
Klp3A	0.548395381193955	0.288	0.157	0.00249350555213406
CG2059	0.874883297355976	0.159	0.066	0.00253961679794891
CG32243	0.566175472618704	0.46	0.299	0.00254531896548205
fzy	0.559880295124138	0.455	0.304	0.00272531813811454
Hel25E	0.290268975962144	0.877	0.818	0.00273498343201404
alpha-PheRS	0.386852894201291	0.561	0.392	0.00276486359288402
CG9581	0.705202381091483	0.197	0.092	0.00279330106565123
asrij	0.461261228943977	0.517	0.355	0.0030141022235468
Coprox	0.789959420550424	0.239	0.124	0.00303213489430708
ND-39	0.372361287597276	0.716	0.557	0.00307687446053172
RnpS1	0.478801642638962	0.583	0.426	0.00322912185078564
CG9065	0.59738367556734	0.246	0.129	0.00324196355732931
RpL34a	0.198016376106029	0.979	0.936	0.0033077633619499
chrb	-0.766418848549863	0.581	0.64	0.00337865121663664
CG10916	0.667161181019606	0.188	0.086	0.00338675305049337
WRNexo	0.507909781957732	0.254	0.133	0.00340025073075452
SdhA	0.433564522872676	0.555	0.384	0.00346075194302591
Srrm1	0.444269828166071	0.508	0.339	0.00354848765568832
IscU	0.354738253626404	0.652	0.478	0.00360397865068936
La	0.387361435468778	0.686	0.537	0.00415404944968042
CycE	0.502713794718529	0.35	0.212	0.0041946156156413
dsx	-1.32361023808795	0.15	0.258	0.00419704673806763
twz	1.03633672414296	0.125	0.046	0.00419938015101318
ND-23	0.549246949063862	0.322	0.19	0.00425035663838529
CG5757	0.518000079188886	0.348	0.213	0.00443161986012243
RnrL	0.472753744377086	0.386	0.241	0.00454355373408729
scra	0.47205578495958	0.489	0.337	0.00469453899980021
CG43658	-0.424245624462693	0.934	0.924	0.00470745532269032
Tim17b	0.278223678360333	0.907	0.787	0.00499432077094859
Nlp	0.207835867150871	0.97	0.933	0.00508129909583943
ytr	0.281822071927888	0.756	0.605	0.00525595033583871
cmet	0.585570329907498	0.259	0.139	0.00532901828845003
Prx3	0.483546617377088	0.475	0.323	0.00580253888057257
Khc	0.29344588454453	0.585	0.404	0.00585305083301639
UQCR-6.4	0.295813310993467	0.706	0.539	0.00586085539869835
cv-c	1.20692521223166	0.233	0.124	0.00594674757801941
Hex-A	0.707218157020334	0.528	0.376	0.0060614194999096
Bug22	0.400164837931415	0.419	0.262	0.00608601093260078
x16	0.331701497907121	0.718	0.552	0.00612406329945293
Ibf2	0.378170122604612	0.456	0.286	0.00615964961446527
Slbp	0.469691414459567	0.415	0.268	0.0062566750541457
Nap1	0.298758885933512	0.888	0.797	0.00632148925676101
l(3)mbt	1.03554059882297	0.178	0.083	0.00634441529738502
wds	0.419822199649335	0.515	0.343	0.00654180978241036
NP15.6	0.307451035430462	0.741	0.558	0.00657167179792503
lost	0.29954466026068	0.896	0.787	0.00659155905455192
Alr	0.948898645095877	0.212	0.108	0.00662683224001658
Prosbeta3	0.292443230079495	0.905	0.803	0.00682113517139879
mRpS11	0.458571573775183	0.407	0.261	0.00687722820373104
tun	0.251929949927199	0.449	0.285	0.00689501016741707
Klp10A	0.343024419045693	0.598	0.416	0.0070120399831961
CG8326	0.918566446934722	0.148	0.062	0.00706763571600321
AspRS	0.35908237067913	0.699	0.55	0.00712747628797616
snRNA:U12	0.953304548589783	0.14	0.056	0.00714982242848627
Hmgs	0.486727781820478	0.299	0.17	0.0073393386110059
CCT8	0.270375894573994	0.862	0.735	0.00786087198696531
CG11444	0.376109786099995	0.706	0.542	0.00787753358297122
msd1	0.398689131908716	0.513	0.365	0.00788860258369656
Sgsh	0.851410979285497	0.237	0.126	0.00801639522319491
Xbp1	0.39037067020777	0.576	0.41	0.00825051280699451
Ten-a	-0.514391958219949	0.862	0.846	0.00863081912473086
CG12288	0.702858746056419	0.254	0.139	0.0087213311739955
CG14966	0.426560192564182	0.438	0.28	0.0088542886872173
Spn43Aa	-0.974809810720672	0.235	0.339	0.00937625913670246
Ndf	0.313037748154658	0.756	0.629	0.00942362651124338
SdhC	0.342276709427292	0.674	0.521	0.00975747606397921
POLDIP2	0.751756296901234	0.231	0.123	0.00987174931080304
CycK	0.451983838645718	0.449	0.293	0.00992946491007417
REG	0.32781774729435	0.792	0.683	0.0101486164099854
Sar1	0.266969462355754	0.866	0.746	0.0101793223655868
Cap-D2	0.527181296746547	0.21	0.104	0.0102380391879199
LBR	0.760645854837633	0.286	0.163	0.0102572668730074
Pih1D1	0.457416129362088	0.394	0.249	0.0103746362452986
CG3008	0.501736917173247	0.35	0.214	0.0104197606402983
CG1673	0.927446337259351	0.14	0.058	0.0104290848697955
Rpn12	0.315664852214807	0.78	0.617	0.010569874581513
CG3542	0.340939471008369	0.5	0.331	0.0109696576674752
Etl1	0.491811473621625	0.231	0.119	0.0112786481726712
CG10075	0.295008540741978	0.237	0.12	0.011357841435392
CNBP	0.154569614462107	1	1	0.0114447984862691
Naa15-16	0.49093619449812	0.473	0.333	0.0120558815464364
mahe	0.306029472914928	0.784	0.614	0.0123343600506431
Pym	0.695511273315029	0.282	0.163	0.0129157161096649
Naa40	0.471378645980991	0.301	0.177	0.013202889224038
row	0.46277747669434	0.5	0.361	0.013393123315877
CG15784	1.03364397241255	0.159	0.071	0.0136885980746453
CG11899	-1.52890631460698	0.093	0.186	0.0137487747103544
ncd	0.439773695420313	0.47	0.323	0.0139056291399336
O-fut2	1.23499424887772	0.085	0.024	0.0140735466793999
Acbp1	0.403743466598378	0.369	0.24	0.0144543824058488
Spindly	0.30034413154196	0.373	0.233	0.0145531692385801
LSm3	0.33569595366408	0.595	0.418	0.0150974565962053
CG7394	0.365235584486765	0.402	0.253	0.0151314138108129
CG13373	0.606027971141704	0.21	0.107	0.0152708173497008
srl	0.355154568723775	0.341	0.203	0.0152883529153013
CG9281	0.239243728376129	0.623	0.469	0.0155191791069469
Claspin	0.529112224858942	0.324	0.198	0.0155919278666657
dom	0.282025718812783	0.659	0.502	0.0158226090520452
Sod3	-0.331348702123115	0.848	0.826	0.0159373193395319
Sps1	0.344170714345464	0.688	0.549	0.0162523793779077
CG30022	0.652873761114042	0.223	0.118	0.0167064323767754
ArfGAP1	0.24720480762817	0.383	0.237	0.0172781644161196
CG1703	0.294058470605199	0.583	0.419	0.017320551667899
jnj	1.10429916669734	0.138	0.058	0.0176127247270087
Syt4	1.58110977138883	0.083	0.024	0.017700718751541
CG2034	0.7330451517454	0.212	0.11	0.0177486092660137
CG11752	0.35557043465228	0.555	0.394	0.0181468242673259
CG14777	0.916945476853228	0.08	0.021	0.0184063568736936
CG12171	0.449883067442451	0.326	0.193	0.0185052820540441
EMC5	0.434711379439807	0.491	0.329	0.018715882715607
dgt4	0.345601222697391	0.25	0.137	0.0188340480912331
CG8939	0.505114537326406	0.312	0.187	0.0191496080597098
Trap1	0.784174263884937	0.235	0.127	0.0192675225612231
Akr1B	0.331054594325302	0.553	0.376	0.0195576902444604
l(2)05287	0.817637190464899	0.159	0.072	0.0197251548066483
Srlp	0.486343614104629	0.386	0.244	0.0202794293625203
MBD-R2	0.155921091757756	0.169	0.076	0.0206945639994485
bys	0.246695851805224	0.348	0.209	0.0207255292952199
Pgam5	0.338716780884662	0.517	0.355	0.0209368196441858
mRpS18A	0.511374570751066	0.415	0.273	0.0210075706514883
Pfdn4	0.336448742206072	0.65	0.47	0.0210382019094413
Non3	0.292162366390112	0.458	0.308	0.0211706912230478
CG31673	0.54011110445417	0.32	0.194	0.0213505916871895
Coq6	0.519658822126697	0.277	0.157	0.0216778769407047
Nup35	0.330452022664948	0.527	0.355	0.0220968951779538
CG5861	0.322236950036844	0.553	0.395	0.0222832309555572
Hsp26	-0.257403772757206	1	1	0.0223194725451809
Non2	0.214797970614296	0.955	0.888	0.0224758649202435
Klp61F	0.26998109638294	0.354	0.222	0.0226117137938791
mRpL14	0.414645218577325	0.46	0.319	0.023211894741446
D19B	0.826059172909318	0.17	0.08	0.0235422505117304
Vps16A	0.957394385975687	0.157	0.071	0.0239597074375379
nocte	0.283224609635555	0.818	0.673	0.0243353556266245
CG5390	-0.497888667664696	0.644	0.679	0.0243593325572326
MagR	0.525302424305577	0.28	0.159	0.0245018384736867
dgt2	0.396145142849885	0.591	0.432	0.0248788691358487
dre4	0.35314619774649	0.598	0.432	0.025112182126656
CG6607	0.409039030781498	0.373	0.23	0.0251475223091103
eIF1A	0.198702024861383	0.953	0.884	0.0254701811391456
Prosalpha7	0.250415057679385	0.858	0.726	0.0256012666069207
Ipk2	0.63238139533276	0.239	0.13	0.0258297093557481
NO66	0.681113313807567	0.326	0.201	0.0264760591743862
Ahcy	0.338281307401942	0.676	0.526	0.0266309228667527
Rab2	0.313885942677607	0.612	0.426	0.0274437600343852
lncRNA:Hsromega	-0.348484732459464	0.983	0.997	0.0281288323643099
BthD	0.581471511196579	0.258	0.146	0.0285215184268423
VhaAC39-1	0.439652435055292	0.47	0.316	0.0286734264255013
mRpS22	0.439019227234143	0.424	0.276	0.0290891833194083
CG9143	0.373637084448691	0.278	0.159	0.0297671491044787
Rpi	0.409305200937687	0.606	0.446	0.0300693691294959
QIL1	0.416411517936578	0.6	0.44	0.0317295390166326
Sec61gamma	0.27464368304686	0.841	0.718	0.0317497624831809
CG17350	2.10515752928664	0.072	0.019	0.031757549968962
Prosbeta1	0.247961016466872	0.898	0.791	0.0332937859964408
polo	0.404739443668667	0.587	0.427	0.0335636445228642
Lam	0.263568925028109	0.896	0.793	0.0335729418453348
mRpL27	0.343763931030858	0.6	0.45	0.0343233770589825
Mcm6	0.389536359279609	0.428	0.288	0.0354297247187035
CG32037	1.44202908448227	0.064	0.015	0.0354840065271178
lsn	0.467203537000817	0.303	0.181	0.0370684240918423
CG5003	0.460242043523334	0.261	0.149	0.0374500786481186
ValRS	0.537623158424716	0.277	0.161	0.0377572412432825
eIF2gamma	0.302604296397112	0.68	0.522	0.0379959389661916
CycA	0.347018936017449	0.515	0.365	0.0380343433152189
Dak1	0.347490897163126	0.485	0.333	0.0388207548129704
Spred	0.277623105868968	0.509	0.348	0.0390898898266254
Nle	0.40478980001825	0.314	0.186	0.0396101195038028
Hat1	0.456878012759504	0.394	0.253	0.0401281934628663
Tif-IA	0.312596776013245	0.407	0.254	0.0402371636321113
CG3740	0.977853250442516	0.165	0.079	0.040367166117154
IleRS	0.442997420684178	0.358	0.229	0.0410519182560601
sty	0.203777942591212	0.366	0.229	0.0411356048846125
Nup154	0.36215847803086	0.256	0.143	0.0414263288101963
eIF2Balpha	0.341597126621352	0.35	0.213	0.0423565440975861
CG11007	0.689756121072528	0.18	0.09	0.042532524333808
Prosalpha4	0.303246393719595	0.858	0.768	0.043391534545136
CG13364	0.277899957961113	0.934	0.845	0.0444974332498452
Qtzl	0.509713568512953	0.28	0.167	0.0446952340695677
CG8860	0.180884269671258	0.953	0.892	0.0447267535155117
Naprt	0.784176948338287	0.165	0.079	0.044902655493375
pch2	0.355872928352058	0.634	0.485	0.0462303057312759
mRpL36	0.347118962185326	0.453	0.301	0.0464055674092869
Elys	0.569032953177762	0.203	0.104	0.0469636256270798
Opbp	0.600917262182912	0.14	0.06	0.0471978092898245
stv	-0.627397970418296	0.778	0.799	0.0483807663368389

## Sheet: DC
gene_name	avg_log2FC	pct.1	pct.2	p_val_adj
lncRNA:CR34335	-0.281534795730853	1	1	1.48673046836993e-21
ImpL2	1.6688188004985	0.319	0.13	2.27498536554447e-10
path	1.23789790384504	0.543	0.345	2.45238779147038e-08
Pfk	0.626457231130947	0.42	0.227	7.41302994459925e-06
lncRNA:CR40469	-0.253200657139207	0.995	0.982	1.75287784591069e-05
GstE6	2.57688360481166	0.114	0.028	6.27335546390664e-05
CG6512	0.822187369700228	0.261	0.125	0.000454084678964846
Optix	0.796026525448085	0.331	0.185	0.000706948149759466
AsnS	0.961577609931828	0.13	0.042	0.00115727818423577
CNBP	0.194317567944252	0.981	0.983	0.00141758609390287
CG14966	0.581928120046412	0.469	0.29	0.00157623254153471
CG2698	0.353691624771774	0.295	0.153	0.00183117662316799
CG14434	0.258994755396044	0.519	0.331	0.0019192633195976
Dok	0.639652279000102	0.297	0.157	0.00222245991476638
Taf7	0.499254238450215	0.464	0.289	0.00232707990454552
dac	0.327502337720145	0.742	0.537	0.00255370422651174
Tctp	0.175155791155298	0.978	0.958	0.0027210085578804
CG32447	0.565296737100812	0.384	0.23	0.00274825313913304
asf1	0.473595773511434	0.519	0.339	0.00274851137585956
RpS21	0.144487767693581	1	0.997	0.00298865388290775
Pvf3	1.33143585497013	0.08	0.017	0.00336191524986454
Snoo	0.472776069931089	0.457	0.293	0.00394138898031989
CG8611	0.767813815842501	0.176	0.076	0.00553828865812219
lncRNA:CR33938	0.628662394079469	0.923	0.863	0.00581411477632714
olf413	0.304207102375156	0.742	0.529	0.00606362853113989
ci	0.367980737335139	0.524	0.342	0.00627481755094316
GstD3	0.665976176112344	0.254	0.133	0.00719439464050594
MICU1	0.802523648953443	0.169	0.07	0.00770770095721038
srl	0.382746640749743	0.35	0.201	0.00901829665919447
CG32795	0.636041159134242	0.266	0.14	0.0108935513185821
Glo1	0.365462602095021	0.664	0.473	0.0120550564877583
ksh	0.459132455005305	0.572	0.386	0.0120808887197221
ko	0.27829125973746	0.326	0.181	0.0132883475660504
RpL19	0.118077043130487	0.998	0.994	0.0133417212695163
HmgD	0.260234905945516	0.976	0.961	0.0141837783692574
Dsp1	0.220539023200987	0.961	0.86	0.0145009818256733
RpL7A	0.134367697562645	0.993	0.992	0.0153983307783032
eEF2	0.154706833372167	0.986	0.958	0.0170045162858984
eIF3b	0.276301254000687	0.836	0.677	0.0173349442861226
Vps4	0.358151374762792	0.454	0.279	0.0178980580900719
Moca-cyp	0.302295694392408	0.524	0.339	0.0197094314243541
JhI-21	0.502669395233023	0.372	0.223	0.0204664851581593
Usp47	0.202245172457537	0.556	0.384	0.020493929566224
Tspo	0.390500905414062	0.546	0.363	0.0227295833873125
fabp	0.383179829671193	0.92	0.864	0.0227688557568542
Prp19	0.413869505388619	0.529	0.348	0.0241188125992041
msps	0.326075002312603	0.452	0.288	0.0288734780860077
CG42360	0.644028971281048	0.256	0.139	0.0304696686909634
Parp	0.270591648606773	0.657	0.487	0.0340758764689944
CG14965	0.281867631366126	0.271	0.147	0.0342175738225018
cbt	0.449288632141306	0.239	0.126	0.0345536807884844
RtcB	0.601099275932536	0.319	0.187	0.0367010849806872
blow	0.475534031782548	0.312	0.181	0.0384032954431393
CG5346	0.340875931365501	0.582	0.408	0.0397636871472533
Patr-1	0.502510727316603	0.338	0.199	0.0408381174970594
RpLP2	0.109783032752541	1	0.997	0.042262820093931
CG1824	0.924295574967037	0.213	0.107	0.0427528408018898
CG17716	0.676679883154522	0.246	0.133	0.0451517670863987
Tif-IA	0.378000988838388	0.408	0.262	0.0470601956000983
RpL27	0.122522630700765	0.998	0.993	0.0496163623599187
