# Supplementary material for: NAD+ supply and redox state limit developmental speed in the Drosophila eye
Source: EMBO J. 2026 May 13;45(12):4094–123. doi: 10.1038/s44318-026-00801-4 (PMC13270060; doi:10.1038/s44318-026-00801-4)
Supplement: Supplementary file 5 — Dataset EV4 [file 44318_2026_801_MOESM5_ESM.xlsx]

## Sheet: Legend
Dataset EV4: Differentially expressed Transposable Elements in mir>ND-42RNAi discs
TEs (FlyBase ID and name) that were differentially expressed between d and v cells, for both UPs (sheet #1) and DCs (sheet #2), were ranked by p-values. The log2FC and the percentage of cells for which the corresponding gene was found to be expressed in the d (ptc.1) and v (ptc.2) categories are also shown.

## Sheet: UP
gene_name	TE_name	avg_log2FC	pct.1	pct.2	p_val
FBti0019405	copia{}1391	2.12217	0.146	0.023	2.0574e-16
FBti0020127	copia{}1016	2.34345	0.117	0.019	2.83222e-13
FBti0020099	copia{}988	1.26813	0.1	0.02	6.22618e-10
FBti0019234	invader4{}511	1.42289	0.08	0.015	1.54363e-08
FBti0018968	copia{}837	2.91903	0.057	0.007	7.20562e-08
FBti0019504	invader4{}1541	1.65016	0.117	0.044	1.0944e-06
FBti0019425	flea{}1415	3.63849	0.034	0.001	2.05806e-06
FBti0102113	HeT-A{}6270	1.98631	0.049	0.011	2.78458e-05
FBti0019110	copia{}293	1.98792	0.04	0.007	4.11996e-05
FBti0059768	roo{}1707	0.963154	0.123	0.058	4.84409e-05
FBti0018951	accord{}818	1.92659	0.028	0.003	8.3125e-05
FBti0018967	copia{}631	1.32022	0.047	0.012	0.00013183
FBti0060302	invader4{}2241	1.56957	0.032	0.005	0.000219523
RR48399-transposable-element	RR48399-transposable-element	2.2676	0.025	0.003	0.000356859
FBti0062856	HeT-A{}4795	1.59981	0.049	0.016	0.000646747
FBti0102119	HeT-A{}6276	0.646812	0.064	0.025	0.000744266
RR48347-transposable-element	RR48347-transposable-element	1.46441	0.036	0.009	0.000940224
FBti0059646	Doc{}1585	1.62352	0.025	0.004	0.00115298
FBti0018963	flea{}876	0.680548	0.053	0.02	0.00156283
FBti0062211	flea{}4150	3.45662	0.013	0	0.00161167
FBti0059730	invader4{}1669	0.795438	0.017	0.001	0.00177599
FBti0019077	flea{}152	1.89361	0.025	0.005	0.00322152
FBti0018978	invader1{}677	0.578691	0.044	0.016	0.00350873
FBti0019025	roo{}828	2.62291	0.011	0	0.00351608
FBti0059668	Cr1a{}1607	0.482166	0.106	0.06	0.00370715
FBti0020293	invader1{}1182	0.558242	0.051	0.021	0.00456629
FBti0019183	copia{}387	0.364364	0.1	0.056	0.00472543
FBti0019117	copia{}302	0.907064	0.03	0.009	0.00602295
FBti0020031	copia{}920	2.16892	0.023	0.005	0.00608207
FBti0019597	roo{}78	2.73728	0.017	0.003	0.00616957
RR48404-transposable-element	RR48404-transposable-element	0.488634	0.017	0.003	0.00648405

## Sheet: DC
gene_name	TE_name	avg_log2FC	pct.1	pct.2	p_val
FBti0019405	copia{}1391	1.43694	0.138	0.042	1.1928e-08
FBti0059668	Cr1a{}1607	0.984825	0.179	0.072	5.98228e-08
FBti0018968	copia{}837	1.80919	0.048	0.01	5.08192e-05
FBti0018869	3S18{}853	1.04786	0.065	0.02	9.49715e-05
FBti0019113	copia{}298	1.2976	0.043	0.01	0.000236507
FBti0019141	Doc{}331	2.00619	0.034	0.006	0.000283086
FBti0062729	rooA{}4668	3.63057	0.022	0.001	0.000457466
FBti0060871	invader2{}2810	1.01621	0.065	0.024	0.000603085
FBti0019110	copia{}293	0.648041	0.048	0.014	0.000646561
FBti0019822	copia{}466	3.09775	0.024	0.003	0.000776278
FBti0019234	invader4{}511	1.59746	0.053	0.018	0.00116445
FBti0019504	invader4{}1541	0.652671	0.143	0.08	0.00137687
FBti0059665	FB{}1604	0.281853	0.181	0.109	0.00156224
FBti0102111	HeT-A{}6268	0.51925	0.082	0.038	0.00186178
RR48318-transposable-element	RR48318-transposable-element	1.60218	0.041	0.013	0.00222509
FBti0059762	roo{}1701	3.05036	0.017	0.001	0.00277476
FBti0019586	copia{}67	2.40811	0.027	0.006	0.00308512
FBti0020227	17,6{}1116	0.527535	0.232	0.161	0.00424685
RR48383-transposable-element	RR48383-transposable-element	0.347953	0.126	0.073	0.00502525
FBti0020099	copia{}988	0.309161	0.075	0.036	0.00599148
FBti0020328	Stalker{}1277	2.78508	0.014	0.001	0.00701867
FBti0062212	gypsy{}4151	2.10844	0.014	0.001	0.00707768
FBti0020196	Doc{}1085	1.56451	0.014	0.001	0.00713714
FBti0062220	INE-1{}4159	2.03876	0.014	0.001	0.00713714
FBti0019314	HMS-Beagle2{}1232	3.03612	0.01	0	0.00860791
FBti0060444	G4{}2383	2.31737	0.01	0	0.00860791
FBti0018961	flea{}810	2.71352	0.01	0	0.00860791
FBti0060356	diver2{}2295	2.78926	0.01	0	0.00860791
FBti0019461	roo{}1458	0.904636	0.043	0.018	0.0127888
FBti0019973	HB{}761	1.22903	0.019	0.004	0.0130564
FBti0059773	FB{}nmo-FB-NOF	0.659543	0.043	0.018	0.013304
