# Supplementary material for: NAD+ supply and redox state limit developmental speed in the Drosophila eye
Source: EMBO J. 2026 May 13;45(12):4094–123. doi: 10.1038/s44318-026-00801-4 (PMC13270060; doi:10.1038/s44318-026-00801-4)
Supplement: Supplementary file 6 — Source data Fig. 1 [file 44318_2026_801_MOESM6_ESM.zip]

Archive with 36 entries (30 files):
- Fig1/
- __MACOSX/._Fig1
- Fig1/.DS_Store
- __MACOSX/Fig1/._.DS_Store
- Fig1/F/
- __MACOSX/Fig1/._F
- Fig1/C/
- __MACOSX/Fig1/._C
- Fig1/D/
- __MACOSX/Fig1/._D
- Fig1/E/
- __MACOSX/Fig1/._E
- Fig1/B/
- __MACOSX/Fig1/._B
- Fig1/F/.DS_Store
- __MACOSX/Fig1/F/._.DS_Store
- Fig1/F/Fig1F.csv
- __MACOSX/Fig1/F/._Fig1F.csv
- Fig1/C/240104_14 MAXz1-10_flipped_vertically (RGB).tif
- __MACOSX/Fig1/C/._240104_14 MAXz1-10_flipped_vertically (RGB).tif
- Fig1/C/.DS_Store
- __MACOSX/Fig1/C/._.DS_Store
- Fig1/D/210705_yuting_cropped_MAX_3-20_flipped90vertical_rotate-40_Image 22.tif (RGB).tif
- __MACOSX/Fig1/D/._210705_yuting_cropped_MAX_3-20_flipped90vertical_rotate-40_Image 22.tif (RGB).tif
- Fig1/E/250226_MAX_z11-24_rotate110_pten_001.tif
- __MACOSX/Fig1/E/._250226_MAX_z11-24_rotate110_pten_001.tif
- Fig1/B/201022_3 Yuting Maxz3-25.tif (RGB).tif
- __MACOSX/Fig1/B/._201022_3 Yuting Maxz3-25.tif (RGB).tif
- Fig1/B/201022_6 Yuting MAXz14-33.tif (RGB).tif
- __MACOSX/Fig1/B/._201022_6 Yuting MAXz14-33.tif (RGB).tif
- Fig1/B/CROPIMAGES.roi
- __MACOSX/Fig1/B/._CROPIMAGES.roi
- Fig1/B/201022_7 Yuting MAX19_28.tif (RGB).tif
- __MACOSX/Fig1/B/._201022_7 Yuting MAX19_28.tif (RGB).tif
- Fig1/B/201022_2 Yuting MAXz3-31.tif (RGB).tif
- __MACOSX/Fig1/B/._201022_2 Yuting MAXz3-31.tif (RGB).tif
