# Supplementary material for: NAD+ supply and redox state limit developmental speed in the Drosophila eye
Source: EMBO J. 2026 May 13;45(12):4094–123. doi: 10.1038/s44318-026-00801-4 (PMC13270060; doi:10.1038/s44318-026-00801-4)
Supplement: Supplementary file 6 — Source data Fig. 1 [file 44318_2026_801_MOESM6_ESM.zip › Fig1/F/Fig1F.csv]

Experiment	Image	Genotype	Dorsal	Ventral	Difference
240104	8	w	15	15	0
240104	14	w	21	20	-1
240104	17	w	20	21	1
240104	19	w	20	20	0
210705	27	InR	16	19	3
210705	23	InR	21	25	4
210705	22	InR	16	20	4
210705	21	InR	16	19	3
210705	19	InR	18	21	3
210705	25	InR	19	21	2
210705	24	InR	10	11	1
210930	23	Foxo	12	16	4
210930	3	Foxo	14	19	5
210930	4	Foxo	15	22	7
210930	5	Foxo	13	17	4
210930	6	Foxo	12	14	2
210219	22	chico	10	13	3
210219	21	chico	8	11	3
210219	20	chico	14	16	2
210219	19	chico	8	11	3
210219	18	chico	8	10	2
210115	25	chico	11	12	1
210218	23	chico	12	14	2
210218	22	chico	8	12	4
210218	20	chico	14	18	4
250226	6	pten	12	14	-2
250226	5	pten	14	16	-2
250226	4	pten	15	18	-3
250226	2	pten	14	15	-1
250226	1	pten	8	11	-3
250226	0	pten	15	23	-8
