# Supplementary material for: NAD+ supply and redox state limit developmental speed in the Drosophila eye
Source: EMBO J. 2026 May 13;45(12):4094–123. doi: 10.1038/s44318-026-00801-4 (PMC13270060; doi:10.1038/s44318-026-00801-4)
Supplement: Supplementary file 7 — Source data Fig. 2 [file 44318_2026_801_MOESM7_ESM.zip]

Archive with 18 entries (15 files):
- Fig2/
- __MACOSX/._Fig2
- Fig2/.DS_Store
- __MACOSX/Fig2/._.DS_Store
- Fig2/D/
- __MACOSX/Fig2/._D
- Fig2/B/
- __MACOSX/Fig2/._B
- Fig2/D/NDi1_revision.pdf
- __MACOSX/Fig2/D/._NDi1_revision.pdf
- Fig2/D/.DS_Store
- __MACOSX/Fig2/D/._.DS_Store
- Fig2/D/NDi1.csv
- __MACOSX/Fig2/D/._NDi1.csv
- Fig2/B/CROPIMAGES.roi
- __MACOSX/Fig2/B/._CROPIMAGES.roi
- Fig2/B/251022_ND42_002_rotate90_flip horizontal-MAX9-17_IFP_ND-42_002-2.tif
- __MACOSX/Fig2/B/._251022_ND42_002_rotate90_flip horizontal-MAX9-17_IFP_ND-42_002-2.tif
