# Supplementary material for: NAD+ supply and redox state limit developmental speed in the Drosophila eye
Source: EMBO J. 2026 May 13;45(12):4094–123. doi: 10.1038/s44318-026-00801-4 (PMC13270060; doi:10.1038/s44318-026-00801-4)
Supplement: Supplementary file 7 — Source data Fig. 2 [file 44318_2026_801_MOESM7_ESM.zip › Fig2/D/NDi1.csv]

Experiment	Image	Genotype	Dorsal	Ventral	Difference
251022	0	NDi1_ND42	16	16	0
251022	2	NDi1_ND42	20	20	0
251022	3	NDi1_ND42	11	13	2
251022	4	NDi1_ND42	19	20	1
251022	5	NDi1_ND42	14	16	2
251022	6	NDi1_ND42	18	18	0
251022	8	NDi1_ND42	18	19	1
251022	9	NDi1_ND42	13	14	1
251022	10	NDi1_ND42	16	18	2
251022	0	ND42_mIFP	9	14	5
251022	1	ND42_mIFP	13	17	4
251022	2	ND42_mIFP	15	19	4
251022	23	ND42_mIFP	10	13	3
251022	4	ND42_mIFP	6	10	4
251022	5	ND42_mIFP	9	12	3
251022	6	ND42_mIFP	10	14	4
251022	7	ND42_mIFP	9	17	8
251022	8	ND42_mIFP	15	19	4
251022	9	ND42_mIFP	10	13	3
251022	12	ND42_mIFP	12	20	8
