# Supplementary material for: NAD+ supply and redox state limit developmental speed in the Drosophila eye
Source: EMBO J. 2026 May 13;45(12):4094–123. doi: 10.1038/s44318-026-00801-4 (PMC13270060; doi:10.1038/s44318-026-00801-4)
Supplement: Supplementary file 8 — Source data Fig. 3 [file 44318_2026_801_MOESM8_ESM.zip]

Archive with 20 entries (16 files):
- Fig3/
- __MACOSX/._Fig3
- Fig3/.DS_Store
- __MACOSX/Fig3/._.DS_Store
- Fig3/C/
- __MACOSX/Fig3/._C
- Fig3/D/
- __MACOSX/Fig3/._D
- Fig3/B/
- __MACOSX/Fig3/._B
- Fig3/C/mIFP_MFT.csv
- __MACOSX/Fig3/C/._mIFP_MFT.csv
- Fig3/D/ND-42_MFT.csv
- __MACOSX/Fig3/D/._ND-42_MFT.csv
- Fig3/B/Yuting_210922_Image36_MAX1-49_fliphorizontal.tif
- __MACOSX/Fig3/B/._Yuting_210922_Image36_MAX1-49_fliphorizontal.tif
- Fig3/B/Yuting_210616_MAX1-37_Image 2(RGB).tif
- __MACOSX/Fig3/B/._Yuting_210616_MAX1-37_Image 2(RGB).tif
- Fig3/B/0001-0506-0466.roi
- __MACOSX/Fig3/B/._0001-0506-0466.roi
