# Supplementary material for: NAD+ supply and redox state limit developmental speed in the Drosophila eye
Source: EMBO J. 2026 May 13;45(12):4094–123. doi: 10.1038/s44318-026-00801-4 (PMC13270060; doi:10.1038/s44318-026-00801-4)
Supplement: Supplementary file 8 — Source data Fig. 3 [file 44318_2026_801_MOESM8_ESM.zip › Fig3/C/mIFP_MFT.csv]

MF timer HS + 8h								HS + 4h	sample	D total rows	D green rows	V total rows	V green rows	difference green V-D			UAS mIFP	sample	D total rows	D green rows	V total rows	V green rows	difference green V-D	diff total rows
sample	D total rows	D green rows	V total rows	V green rows	green V-D	total V-D			240808_12	13	5	13	5	0			HS + 16h	240930_11	13	10	13	10	0	0
250310_3	15	7	15	7	0	0			240808_18	14	5	14	5	0			n=31	241011_3	14	10	14	10	0	0
250310_5	15	6	15	7	1	0			241001_28	14	5	14	5	0				241011_4	14	8	14	10	2	0
250310_7	15	8	15	8	0	0			240808_17	15	6	15	5	-1				241004_13	15	11	15	13	2	0
250305_20	16	7	16	8	1	0			240808_25	15	5	15	5	0				241004_15	15	11	15	11	0	0
250305_25	16	7	16	7	0	0			241001_36	15	4	15	6	2				241004_18	17	13	17	13	0	0
250310_2	16	7	16	7	0	0			240808_14	16	6	16	6	0				241004_19	17	13	17	13	0	0
250228_4	17	7	17	7	0	0			240808_19	16	6	16	6	0				240927_60	17	12	17	13	1	0
250305_21	17	8	17	8	0	0			240808_23	16	6	16	5	-1				240927_54	18	13	18	13	0	0
250305_23	17	8	17	8	0	0			240927_14	16	5	16	4	-1				240927_58	18	12	18	12	0	0
250305_24	17	8	17	7	-1	0			241001_35	16	5	16	5	0				240927_59	18	12	18	11	-1	0
250305_27	18	7	18	7	0	0			241001_24	17	5	17	5	0				240927_61	18	14	18	12	-2	0
250305_19	18	9	18	7	-2	0			240927_21	18	5	18	6	1				240930_12	18	12	18	12	0	0
250228_2	19	6	19	7	1	0			241001_25	18	4	18	5	1				241004_17	18	12	18	12	0	0
250305_33	19	7	19	8	1	0			241001_32	18	5	18	5	0				240927_51	19	12	19	13	1	0
250310_4	21	8	21	7	-1	0			240808_20	19	5	19	4	-1				240927_53	19	11	19	13	2	0
250305_29	22	9	22	8	-1	0			240927_20	19	6	19	4	-2				240927_55	19	12	19	13	1	0
250228_1	23	7	23	7	0	0			241001_33	19	6	19	6	0				240930_10	19	13	19	12	-1	0
250305_17	23	7	23	8	1	0			240808_24	20	6	20	5	-1				240927_41	20	12	20	14	2	0
250305_28	23	8	23	9	1	0			241001_26	20	5	20	6	1				240927_49	20	13	20	13	0	0
250305_22	23	9	23	8	-1	0			241004_27	20	5	20	5	0				240927_52	20	11	20	13	2	0
250228_3	24	7	24	8	1	0			240808_13	21	5	21	5	0				240927_56	20	13	20	12	-1	0
250305_18	24	8	24	7	-1	0			240808_22	21	5	21	5	0				240927_48	21	12	21	14	2	0
250305_26	24	8	24	6	-2	0			241001_34	21	6	21	5	-1				240927_35	22	12	22	14	2	0
250305_32	24	8	24	9	1	0			241004_24	21	5	21	6	1				240927_42	22	13	22	13	0	0
250310_1	25	8	25	8	0	0			241004_32	21	5	21	6	1				240927_43	22	11	22	13	2	0
									240808_11	22	5	22	5	0				240927_36	23	14	23	13	-1	0
									240927_15	22	6	22	6	0				240927_45	23	13	23	14	1	0
									241001_27	22	5	22	4	-1				240927_46	23	14	23	12	-2	0
									241004_25	22	6	22	6	0				240927_38	24	12	24	14	2	0
									241004_28	22	6	22	5	-1				240927_44	24	12	24	14	2	0
									240808_15	23	5	23	5	0				240927_47	24	13	24	13	0	0
									241001_29	23	5	23	5	0				240927_50	24	13	24	12	-1	0
									241004_23	23	5	23	6	1				240927_39	25	13	25	12	-1	0
									241004_29	23	6	23	6	0
									241004_30	24	6	24	5	-1
									241004_31	24	5	24	5	0
									240808_21	25	5	25	5	0
									241001_37	25	4	25	4	0
									241004_26	25	6	25	6	0
