# Supplementary material for: NAD+ supply and redox state limit developmental speed in the Drosophila eye
Source: EMBO J. 2026 May 13;45(12):4094–123. doi: 10.1038/s44318-026-00801-4 (PMC13270060; doi:10.1038/s44318-026-00801-4)
Supplement: Supplementary file 8 — Source data Fig. 3 [file 44318_2026_801_MOESM8_ESM.zip › Fig3/D/ND-42_MFT.csv]

MF timer HS + 8h								MF timer HS + 4h								MF timer HS + 16h
sample	D total rows	D green rows	V total rows	V green rows	green V-D	total V-D		sample	D total rows	D green rows	V total rows	V green rows	green V-D	total V-D		sample	D total rows	D green rows	V total rows	V green rows	green V/D	total V-D
250305_9	12	6	13	7	1	1		241025_6	5	4	8	5	1	3		240628_16	4	4	6	6	2	2
250313_8	7	4	13	6	2	6		241025_27	7	4	8	5	1	1		240628_4B	4	4	8	8	4	4
250313_2	10	5	14	6	1	4		241025_31	5	3	8	4	1	3		240628_4A	7	7	9	9	2	2
250313_12	12	5	14	7	2	2		241025_34	6	4	8	5	1	2		240719_6	5	5	9	9	4	4
250305_13	11	6	15	7	1	4		241025_21	6	3	9	4	1	3		240719_14	7	7	9	9	2	2
250313_6	7	5	15	7	2	8		241025_33	5	3	9	4	1	4		240715_13	5	5	10	8	3	5
250313_14	9	5	15	7	2	6		241025_39	6	4	9	6	2	3		240719_5	5	5	10	10	5	5
250305_8	12	5	16	7	2	4		241025_17	7	4	10	5	1	3		240719_7	7	7	10	9	2	3
250313_5	14	5	17	7	2	3		241025_32	6	3	10	5	2	4		241011_9	7	6	10	9	3	3
250314_18	10	5	17	7	2	7		241025_35	6	3	10	4	1	4		241011_22	5	5	10	10	5	5
250305_5	12	6	18	8	2	6		241025_36	5	4	10	6	2	5		240628_17	6	5	11	9	4	5
250314_7	15	5	18	7	2	3		241025_5	7	4	11	5	1	4		240715_10	8	5	11	10	5	3
250314_11	12	4	18	6	2	6		241025_20	9	4	11	5	1	2		240717_9	8	7	11	9	2	3
250305_2	12	6	19	7	1	7		241025_2	10	3	12	5	2	2		240719_15	6	5	11	9	4	5
250305_7	11	5	19	7	2	8		241025_11	9	4	13	5	1	4		240719_16	6	5	11	10	5	5
250313_4	12	6	19	8	2	7		241025_30	8	3	13	4	1	5		241004_21	8	6	11	9	3	3
250314_8	13	6	19	8	2	6		241025_18	10	5	14	6	1	4		240628_19	6	5	12	9	4	6
250305_1	12	7	20	8	1	8		241025_9	10	5	15	6	1	5		240717_7	9	7	12	9	2	3
250305_14	15	6	20	8	2	5		241025_15	12	4	15	5	1	3		240718_5	10	7	12	9	2	2
250314_20	12	5	20	7	2	8		241025_7	11	4	16	6	2	5		240719_13	5	5	12	9	4	7
250305_4	16	6	21	7	1	5		241025_3	11	3	17	6	3	6		240719_19	7	6	12	8	2	5
250314_9	14	6	21	7	1	7		241025_29	13	4	19	5	1	6		241011_20	8	7	12	10	3	4
250305_15	19	5	22	8	3	3		241025_26	14	4	20	5	1	6		240628_3	7	4	13	9	5	6
250313_3	14	6	22	7	1	8		241025_12	19	4	21	5	1	2		240715_7	11	7	13	10	3	2
250313_11	17	5	22	7	2	5		241025_25	18	4	22	5	1	4		240715_14	8	6	13	9	3	5
250305_16	18	7	23	8	1	5		241025_4	20	3	24	4	1	4		240717_3	8	7	13	10	3	5
250313_10	18	7	23	8	1	5		241025_14	20	5	24	6	1	4		240719_17	6	5	13	10	5	7
250314_15	11	7	23	8	1	12		241025_28	19	4	24	5	1	5		240719_20	6	5	13	10	5	7
250314_14	19	6	24	8	2	5		241025_8	19	5	25	6	1	6		20241001_8	7	7	13	9	2	6
								241025_13	19	3	26	4	1	7		241011_15	7	7	13	9	2	6
								241025_23	18	4	26	5	1	8		240628_6	14	8	14	10	2	0
																240628_18	10	8	14	10	2	4
																240717_6	9	6	14	9	3	5
																240718_1	8	7	14	10	3	6
																241004_20	8	7	14	10	3	6
																20241001_4	12	9	15	11	2	3
																241011_19	10	10	15	11	1	5
																240715_1	10	8	16	10	2	6
																240719_1	9	6	16	9	3	7
																20241001_14	9	8	16	10	2	7
																241011_6	12	6	16	11	5	4
																240717_8	14	7	17	10	3	3
																240718_2	12	8	17	11	3	5
																20241001_13	13	7	18	11	4	5
																241011_21	13	7	18	10	3	5
																20241001_21	16	10	19	11	1	3
																240715_9	12	8	20	10	2	8
																240627_8	14	8	20	9	1	6
																240719_8	15	7	20	11	4	5
																20241001_22	17	7	20	11	4	3
																241011_16	15	9	20	11	2	5
																20241001_3	16	7	21	11	4	5
																20241001_19	12	10	21	11	1	9
																240719_3	13	7	22	9	2	9
																240627_9	16	7	22	11	4	6
																240718_8	16	7	22	11	4	6
																240722_1	16	7	22	10	3	6
																241011_10	18	9	22	11	2	4
																240718_9	15	6	23	10	4	8
																240719_11	19	7	23	11	4	4
																240722_11	19	9	23	11	2	4
																241011_8	17	9	23	11	2	6
																241011_11	19	8	23	10	2	4
																240627_10	17	6	24	8	2	7
																240718_3	18	8	24	10	2	6
																240722_15	17	7	24	10	3	7
																20241001_1	20	7	24	11	4	4
																20241001_16	22	11	24	12	1	2
																20241001_17	19	10	24	12	2	5
																20241001_20	18	9	24	11	2	6
																241011_13	22	9	24	12	3	2
																240718_7	19	7	25	12	5	6
																240722_3	20	7	25	11	4	5
																240722_5	19	7	25	12	5	6
																240722_6	20	9	25	12	3	5
																240722_7	18	8	25	11	3	7
																240722_8	18	8	25	12	4	7
																20241001_11	19	10	25	12	2	6
																20241001_7	19	9	26	12	3	7
																20241001_15	18	10	26	12	2	8
																20241001_5	24	8	27	12	4	3
																20241001_9	24	10	27	12	2	3
																241011_12	21	9	27	11	2	6
