# Supplementary material for: NAD+ supply and redox state limit developmental speed in the Drosophila eye
Source: EMBO J. 2026 May 13;45(12):4094–123. doi: 10.1038/s44318-026-00801-4 (PMC13270060; doi:10.1038/s44318-026-00801-4)
Supplement: Supplementary file 9 — Source data Fig. 4 [file 44318_2026_801_MOESM9_ESM.zip]

Archive with 106 entries (80 files):
- Fig4/
- __MACOSX/._Fig4
- Fig4/.DS_Store
- __MACOSX/Fig4/._.DS_Store
- Fig4/I/
- __MACOSX/Fig4/._I
- Fig4/N/
- __MACOSX/Fig4/._N
- Fig4/G/
- __MACOSX/Fig4/._G
- Fig4/A/
- __MACOSX/Fig4/._A
- Fig4/F/
- __MACOSX/Fig4/._F
- Fig4/O/
- __MACOSX/Fig4/._O
- Fig4/H/
- __MACOSX/Fig4/._H
- Fig4/M/
- __MACOSX/Fig4/._M
- Fig4/J/
- __MACOSX/Fig4/._J
- Fig4/C/
- __MACOSX/Fig4/._C
- Fig4/D/
- __MACOSX/Fig4/._D
- Fig4/E/
- __MACOSX/Fig4/._E
- Fig4/B/
- __MACOSX/Fig4/._B
- Fig4/K/
- __MACOSX/Fig4/._K
- Fig4/L/
- __MACOSX/Fig4/._L
- Fig4/I/summary_NR_NMN_ND42_peredox 2.csv
- __MACOSX/Fig4/I/._summary_NR_NMN_ND42_peredox 2.csv
- Fig4/N/.DS_Store
- __MACOSX/Fig4/N/._.DS_Store
- Fig4/N/N/
- __MACOSX/Fig4/N/._N
- Fig4/N/N'/
- __MACOSX/Fig4/N/._N'
- Fig4/G/230711_w_AVG_Image10_slice7-17_rotated90_cropped_roi0001-0264-0295 (RGB).tif
- __MACOSX/Fig4/G/._230711_w_AVG_Image10_slice7-17_rotated90_cropped_roi0001-0264-0295 (RGB).tif
- Fig4/A/250320_AVG_wt_011_z12-22.nd2 (RGB).tif
- __MACOSX/Fig4/A/._250320_AVG_wt_011_z12-22.nd2 (RGB).tif
- Fig4/F/cyto_sonar.csv
- __MACOSX/Fig4/F/._cyto_sonar.csv
- Fig4/O/summary_230703_230720_TIMELINE.csv
- __MACOSX/Fig4/O/._summary_230703_230720_TIMELINE.csv
- Fig4/H/230713_ND42_AVG_Image20_slice9-19_rotated90_flippedhorizental_cropped_roi0001-0264-0295 (RGB).tif
- __MACOSX/Fig4/H/._230713_ND42_AVG_Image20_slice9-19_rotated90_flippedhorizental_cropped_roi0001-0264-0295 (RGB).tif
- Fig4/M/.DS_Store
- __MACOSX/Fig4/M/._.DS_Store
- Fig4/M/summary_230629_230628_new_timeline.numbers
- __MACOSX/Fig4/M/._summary_230629_230628_new_timeline.numbers
- Fig4/J/.DS_Store
- __MACOSX/Fig4/J/._.DS_Store
- Fig4/J/J''/
- __MACOSX/Fig4/J/._J''
- Fig4/J/J'/
- __MACOSX/Fig4/J/._J'
- Fig4/J/J/
- __MACOSX/Fig4/J/._J
- Fig4/C/mito_sonar.csv
- __MACOSX/Fig4/C/._mito_sonar.csv
- Fig4/D/NV_250324_AVG_wt_001_cyto_z17-27.nd2 (RGB).tif
- __MACOSX/Fig4/D/._NV_250324_AVG_wt_001_cyto_z17-27.nd2 (RGB).tif
- Fig4/E/NV+250320_AVG_ND42_002-1_z27-37.nd2 (RGB).tif
- __MACOSX/Fig4/E/._NV+250320_AVG_ND42_002-1_z27-37.nd2 (RGB).tif
- Fig4/B/250320_AVG_ND-42_004_z34-44.nd2 (RGB).tif
- __MACOSX/Fig4/B/._250320_AVG_ND-42_004_z34-44.nd2 (RGB).tif
- Fig4/K/.DS_Store
- __MACOSX/Fig4/K/._.DS_Store
- Fig4/K/K'/
- __MACOSX/Fig4/K/._K'
- Fig4/K/K''/
- __MACOSX/Fig4/K/._K''
- Fig4/K/K/
- __MACOSX/Fig4/K/._K
- Fig4/L/.DS_Store
- __MACOSX/Fig4/L/._.DS_Store
- Fig4/L/L'/
- __MACOSX/Fig4/L/._L'
- Fig4/L/L/
- __MACOSX/Fig4/L/._L
- Fig4/N/N/230703_AVG_Image1_slice23-33_rotated90_flippedhorizontal_cropped.tif (RGB).tif
- __MACOSX/Fig4/N/N/._230703_AVG_Image1_slice23-33_rotated90_flippedhorizontal_cropped.tif (RGB).tif
- Fig4/N/N'/230703_AVG_Image46_slice22-32_rotated90_flippedhorizontal_cropped_roi0001-0266-0210.tif (RGB)-1.tif
- __MACOSX/Fig4/N/N'/._230703_AVG_Image46_slice22-32_rotated90_flippedhorizontal_cropped_roi0001-0266-0210.tif (RGB)-1.tif
- Fig4/J/J''/NADH_NAD.csv
- __MACOSX/Fig4/J/J''/._NADH_NAD.csv
- Fig4/J/J'/NAD.csv
- __MACOSX/Fig4/J/J'/._NAD.csv
- Fig4/J/J/NADH.csv
- __MACOSX/Fig4/J/J/._NADH.csv
- Fig4/K/K'/LCMS_NAD_sum_revision.csv
- __MACOSX/Fig4/K/K'/._LCMS_NAD_sum_revision.csv
- Fig4/K/K''/ND42_ratio_sum_revision.csv
- __MACOSX/Fig4/K/K''/._ND42_ratio_sum_revision.csv
- Fig4/K/K/LCMS_NADH_sum_revision.csv
- __MACOSX/Fig4/K/K/._LCMS_NADH_sum_revision.csv
- Fig4/L/L'/230629_AVG_Image107_slice64-74_rotated47.8_cropped.tif (RGB)-1.tif
- __MACOSX/Fig4/L/L'/._230629_AVG_Image107_slice64-74_rotated47.8_cropped.tif (RGB)-1.tif
- Fig4/L/L/230629_AVG_Image38_slice60-70_rotated47.8_cropped.tif (RGB).tif
- __MACOSX/Fig4/L/L/._230629_AVG_Image38_slice60-70_rotated47.8_cropped.tif (RGB).tif
