# Supplementary material for: NAD+ supply and redox state limit developmental speed in the Drosophila eye
Source: EMBO J. 2026 May 13;45(12):4094–123. doi: 10.1038/s44318-026-00801-4 (PMC13270060; doi:10.1038/s44318-026-00801-4)
Supplement: Supplementary file 9 — Source data Fig. 4 [file 44318_2026_801_MOESM9_ESM.zip › Fig4/F/cyto_sonar.csv]

Experiment	Image	Ventral_Dorsal	Cells	Dorsal_ratio	Ventral_ratio	Genotype	drug	temperature
250320_cytoSonar_ND42	2	1,590207704	differentiated	1,159159318	0,728935795	ND-42.diff
250320_cytoSonar_ND43	2	1,454293871	undifferentiated	1,109043504	0,762599311	ND-42.undiff
250324_cytoSonar_ND42	3	1,416853041	differentiated	1,247273149	0,880312293	ND-42.diff
250324_cytoSonar_ND43	3	1,251155656	undifferentiated	1,035895924	0,827951278	ND-42.undiff
250324_cytoSonar_ND44	12	1,446577098	differentiated	1,287096017	0,889752795	ND-42.diff
250324_cytoSonar_ND45	12	1,260994096	undifferentiated	1,118062997	0,886652048	ND-42.undiff
250324_cytoSonar_ND46	13	1,471789276	differentiated	1,258468806	0,855060454	ND-42.diff
250324_cytoSonar_ND47	13	1,308848806	undifferentiated	1,058073677	0,808400231	ND-42.undiff
250324_cytoSonar_ND48	14	1,680706832	differentiated	1,191355199	0,708841766	ND-42.diff
250324_cytoSonar_ND49	14	1,485863002	undifferentiated	1,171830721	0,788653274	ND-42.undiff
250324_cytoSonar_ND50	15	1,709498704	differentiated	1,105358052	0,646597771	ND-42.diff
250324_cytoSonar_ND51	15	2,175560048	undifferentiated	1,288598433	0,592306534	ND-42.undiff
250307_cytoSONAR_ND42	2	1,317399006	differentiated	0,614939991	0,466783403	ND-42.diff
250307_cytoSONAR_ND43	2	1,230119974	undifferentiated	0,633832015	0,515260323	ND-42.undiff
250307_cytoSONAR_ND44	3	1,619088357	differentiated	0,760371806	0,469629593	ND-42.diff
250307_cytoSONAR_ND45	3	1,329306135	undifferentiated	0,77948215	0,586382722	ND-42.undiff
250307_cytoSONAR_ND46	4	1,562309312	differentiated	0,779832224	0,49915354	ND-42.diff
250307_cytoSONAR_ND47	4	1,310991349	undifferentiated	0,671859315	0,512481883	ND-42.undiff
250307_cytoSONAR_ND48	6	1,54550995	differentiated	0,709521744	0,459085846	ND-42.diff
250307_cytoSONAR_ND49	6	1,189052836	undifferentiated	0,697446396	0,58655627	ND-42.undiff
250320_cytoSonar_wt	3	0,803379439	differentiated	0,81345165	1,012537303	wt.diff
250320_cytoSonar_wt	3	0,754614675	undifferentiated	0,76430008	1,012834901	wt.undiff
250324_cytoSonar_wt	1	1,009064978	differentiated	0,911982794	0,903789958	wt.diff
250324_cytoSonar_wt	1	0,992672729	undifferentiated	0,851939277	0,858227744	wt.undiff
250324_cytoSonar_wt	2	0,997489551	differentiated	0,922454347	0,92477595	wt.diff
250324_cytoSonar_wt	2	0,9632586	undifferentiated	0,921465499	0,956612792	wt.undiff
250324_cytoSonar_wt	4	1,033743481	differentiated	0,895827242	0,866585626	wt.diff
250324_cytoSonar_wt	4	1,028714459	undifferentiated	0,838965118	0,815547123	wt.undiff
250324_cytoSonar_wt	6	0,993279514	differentiated	0,851434008	0,857194773	wt.diff
250324_cytoSonar_wt	6	1,022341183	undifferentiated	0,823442716	0,805448054	wt.undiff
250324_cytoSonar_wt	7	0,980145923	differentiated	0,866288086	0,88383583	wt.diff
250324_cytoSonar_wt	7	0,991289662	undifferentiated	0,837348458	0,844706134	wt.undiff
250324_cytoSonar_wt	8	0,982632766	differentiated	0,830730254	0,845412735	wt.diff
250324_cytoSonar_wt	8	0,982466348	undifferentiated	0,822590966	0,837271391	wt.undiff
250324_cytoSonar_wt	9	0,986960337	differentiated	0,858840222	0,870187169	wt.diff
250324_cytoSonar_wt	9	1,051751601	undifferentiated	1,002533766	0,953203936	wt.undiff
250324_cytoSonar_wt	11	1,031789685	differentiated	0,905161811	0,877273561	wt.diff
250324_cytoSonar_wt	11	0,98700337	undifferentiated	0,848756626	0,859932855	wt.undiff
250324_cytoSonar_wt	16	0,938961024	differentiated	0,793741658	0,845340368	wt.diff
250324_cytoSonar_wt	16	1,005051145	undifferentiated	0,973979747	0,969084759	wt.undiff
250324_cytoSonar_wt	0	0,950994747	differentiated	0,921001445	0,968461128	wt.diff
250324_cytoSonar_wt	0	0,961650157	undifferentiated	0,891865166	0,927432039	wt.undiff
