# Supplementary material for: NAD+ supply and redox state limit developmental speed in the Drosophila eye
Source: EMBO J. 2026 May 13;45(12):4094–123. doi: 10.1038/s44318-026-00801-4 (PMC13270060; doi:10.1038/s44318-026-00801-4)
Supplement: Supplementary file 9 — Source data Fig. 4 [file 44318_2026_801_MOESM9_ESM.zip › Fig4/O/summary_230703_230720_TIMELINE.csv]

time	488/561	side	cells	Exp	both
-45	0,770182862	dorsal	diff	230703	dorsal.diff
-30	0,775840822	dorsal	diff	230703	dorsal.diff
-15	0,776157042	dorsal	diff	230703	dorsal.diff
0	0,783065384	dorsal	diff	230703	dorsal.diff
15	0,798336791	dorsal	diff	230703	dorsal.diff
30	0,290198252	dorsal	diff	230703	dorsal.diff
45	0,229867913	dorsal	diff	230703	dorsal.diff
60	0,179287342	dorsal	diff	230703	dorsal.diff
75	0,167172269	dorsal	diff	230703	dorsal.diff
-45	0,783273138	dorsal	diff	230703	dorsal.diff
-30	0,784190253	dorsal	diff	230703	dorsal.diff
-15	0,762912722	dorsal	diff	230703	dorsal.diff
0	0,786273916	dorsal	diff	230703	dorsal.diff
15	0,796817425	dorsal	diff	230703	dorsal.diff
30	0,329069481	dorsal	diff	230703	dorsal.diff
45	0,169692634	dorsal	diff	230703	dorsal.diff
60	0,167179162	dorsal	diff	230703	dorsal.diff
75	0,138480696	dorsal	diff	230703	dorsal.diff
-45	0,789061085	dorsal	diff	230703	dorsal.diff
-30	0,785375826	dorsal	diff	230703	dorsal.diff
-15	0,785375826	dorsal	diff	230703	dorsal.diff
0	0,790551667	dorsal	diff	230703	dorsal.diff
15	0,801942017	dorsal	diff	230703	dorsal.diff
30	0,290177709	dorsal	diff	230703	dorsal.diff
45	0,190576052	dorsal	diff	230703	dorsal.diff
60	0,159993139	dorsal	diff	230703	dorsal.diff
75	0,156479381	dorsal	diff	230703	dorsal.diff
-45	0,767767033	dorsal	diff	230703	dorsal.diff
-30	0,766827063	dorsal	diff	230703	dorsal.diff
-15	0,715999488	dorsal	diff	230703	dorsal.diff
0	0,762236877	dorsal	diff	230703	dorsal.diff
15	0,298623128	dorsal	diff	230703	dorsal.diff
30	0,202700684	dorsal	diff	230703	dorsal.diff
45	0,153197204	dorsal	diff	230703	dorsal.diff
60	0,181698785	dorsal	diff	230703	dorsal.diff
-45	0,815459517	dorsal	diff	230703	dorsal.diff
-30	0,802079682	dorsal	diff	230703	dorsal.diff
-15	0,777726977	dorsal	diff	230703	dorsal.diff
0	0,804139057	dorsal	diff	230703	dorsal.diff
15	0,306983108	dorsal	diff	230703	dorsal.diff
30	0,223574216	dorsal	diff	230703	dorsal.diff
45	0,16956348	dorsal	diff	230703	dorsal.diff
60	0,154102912	dorsal	diff	230703	dorsal.diff
75	0,14253596	dorsal	diff	230703	dorsal.diff
-45	0,790617449	dorsal	diff	230703	dorsal.diff
-30	0,790962018	dorsal	diff	230703	dorsal.diff
-15	0,782205293	dorsal	diff	230703	dorsal.diff
0	0,767067943	dorsal	diff	230703	dorsal.diff
15	0,301578534	dorsal	diff	230703	dorsal.diff
30	0,239572441	dorsal	diff	230703	dorsal.diff
45	0,247196464	dorsal	diff	230703	dorsal.diff
60	0,144812262	dorsal	diff	230703	dorsal.diff
75	0,154824241	dorsal	diff	230703	dorsal.diff
-45	0,81869343	dorsal	diff	230703	dorsal.diff
-30	0,819923665	dorsal	diff	230703	dorsal.diff
-15	0,790731178	dorsal	diff	230703	dorsal.diff
0	0,819467498	dorsal	diff	230703	dorsal.diff
15	0,79075522	dorsal	diff	230703	dorsal.diff
30	0,469709602	dorsal	diff	230703	dorsal.diff
45	0,330549921	dorsal	diff	230703	dorsal.diff
60	0,306165678	dorsal	diff	230703	dorsal.diff
75	0,252365711	dorsal	diff	230703	dorsal.diff
-45	0,748826261	dorsal	undiff	230703	dorsal.undiff
-30	0,745663819	dorsal	undiff	230703	dorsal.undiff
-15	0,749389058	dorsal	undiff	230703	dorsal.undiff
0	0,755851588	dorsal	undiff	230703	dorsal.undiff
15	0,757875049	dorsal	undiff	230703	dorsal.undiff
30	0,300338428	dorsal	undiff	230703	dorsal.undiff
45	0,303349258	dorsal	undiff	230703	dorsal.undiff
60	0,246076493	dorsal	undiff	230703	dorsal.undiff
75	0,236608329	dorsal	undiff	230703	dorsal.undiff
-45	0,7528095	dorsal	undiff	230703	dorsal.undiff
-30	0,757892702	dorsal	undiff	230703	dorsal.undiff
-15	0,764292824	dorsal	undiff	230703	dorsal.undiff
0	0,774869721	dorsal	undiff	230703	dorsal.undiff
15	0,749795515	dorsal	undiff	230703	dorsal.undiff
30	0,485178442	dorsal	undiff	230703	dorsal.undiff
45	0,271158756	dorsal	undiff	230703	dorsal.undiff
60	0,311589882	dorsal	undiff	230703	dorsal.undiff
75	0,267208172	dorsal	undiff	230703	dorsal.undiff
-45	0,781696153	dorsal	undiff	230703	dorsal.undiff
-30	0,771587346	dorsal	undiff	230703	dorsal.undiff
-15	0,771587346	dorsal	undiff	230703	dorsal.undiff
0	0,767085201	dorsal	undiff	230703	dorsal.undiff
15	0,791906286	dorsal	undiff	230703	dorsal.undiff
30	0,22162428	dorsal	undiff	230703	dorsal.undiff
45	0,165269051	dorsal	undiff	230703	dorsal.undiff
60	0,278172628	dorsal	undiff	230703	dorsal.undiff
75	0,272761465	dorsal	undiff	230703	dorsal.undiff
-45	0,761434709	dorsal	undiff	230703	dorsal.undiff
-30	0,760423812	dorsal	undiff	230703	dorsal.undiff
-15	0,759169778	dorsal	undiff	230703	dorsal.undiff
0	0,759544618	dorsal	undiff	230703	dorsal.undiff
15	0,276237804	dorsal	undiff	230703	dorsal.undiff
30	0,200493394	dorsal	undiff	230703	dorsal.undiff
45	0,25946813	dorsal	undiff	230703	dorsal.undiff
60	0,281156565	dorsal	undiff	230703	dorsal.undiff
-45	0,808824381	dorsal	undiff	230703	dorsal.undiff
-30	0,80503813	dorsal	undiff	230703	dorsal.undiff
-15	0,808225288	dorsal	undiff	230703	dorsal.undiff
0	0,809567022	dorsal	undiff	230703	dorsal.undiff
15	0,330046205	dorsal	undiff	230703	dorsal.undiff
30	0,263552739	dorsal	undiff	230703	dorsal.undiff
45	0,22498083	dorsal	undiff	230703	dorsal.undiff
60	0,483767838	dorsal	undiff	230703	dorsal.undiff
75	0,402131311	dorsal	undiff	230703	dorsal.undiff
-45	0,815784401	dorsal	undiff	230703	dorsal.undiff
-30	0,813771925	dorsal	undiff	230703	dorsal.undiff
-15	0,817799103	dorsal	undiff	230703	dorsal.undiff
0	0,796662723	dorsal	undiff	230703	dorsal.undiff
15	0,314904861	dorsal	undiff	230703	dorsal.undiff
30	0,214893029	dorsal	undiff	230703	dorsal.undiff
45	0,235493483	dorsal	undiff	230703	dorsal.undiff
60	0,243751409	dorsal	undiff	230703	dorsal.undiff
75	0,399982107	dorsal	undiff	230703	dorsal.undiff
-45	0,796284	dorsal	undiff	230703	dorsal.undiff
-30	0,786242539	dorsal	undiff	230703	dorsal.undiff
-15	0,792150105	dorsal	undiff	230703	dorsal.undiff
0	0,799294807	dorsal	undiff	230703	dorsal.undiff
15	0,763810693	dorsal	undiff	230703	dorsal.undiff
30	0,755220235	dorsal	undiff	230703	dorsal.undiff
45	0,592500378	dorsal	undiff	230703	dorsal.undiff
60	0,364219778	dorsal	undiff	230703	dorsal.undiff
75	0,314627498	dorsal	undiff	230703	dorsal.undiff
-45	0,783484887	ventral	diff	230703	ventral.diff
-30	0,779162522	ventral	diff	230703	ventral.diff
-15	0,774788742	ventral	diff	230703	ventral.diff
0	0,777866659	ventral	diff	230703	ventral.diff
15	0,781433901	ventral	diff	230703	ventral.diff
30	0,783449351	ventral	diff	230703	ventral.diff
45	0,720206854	ventral	diff	230703	ventral.diff
60	0,610959061	ventral	diff	230703	ventral.diff
75	0,410825425	ventral	diff	230703	ventral.diff
-45	0,775373712	ventral	diff	230703	ventral.diff
-30	0,770732285	ventral	diff	230703	ventral.diff
-15	0,794649416	ventral	diff	230703	ventral.diff
0	0,797494326	ventral	diff	230703	ventral.diff
15	0,806503939	ventral	diff	230703	ventral.diff
30	0,793457259	ventral	diff	230703	ventral.diff
45	0,609941303	ventral	diff	230703	ventral.diff
60	0,639482133	ventral	diff	230703	ventral.diff
75	0,375471276	ventral	diff	230703	ventral.diff
-45	0,815586158	ventral	diff	230703	ventral.diff
-30	0,79603535	ventral	diff	230703	ventral.diff
-15	0,79603535	ventral	diff	230703	ventral.diff
0	0,798183232	ventral	diff	230703	ventral.diff
15	0,825433937	ventral	diff	230703	ventral.diff
30	0,785707444	ventral	diff	230703	ventral.diff
45	0,605388872	ventral	diff	230703	ventral.diff
60	0,356993995	ventral	diff	230703	ventral.diff
75	0,288175542	ventral	diff	230703	ventral.diff
-45	0,787522844	ventral	diff	230703	ventral.diff
-30	0,776780624	ventral	diff	230703	ventral.diff
-15	0,772555822	ventral	diff	230703	ventral.diff
0	0,76509053	ventral	diff	230703	ventral.diff
15	0,756011698	ventral	diff	230703	ventral.diff
30	0,496602924	ventral	diff	230703	ventral.diff
45	0,308393526	ventral	diff	230703	ventral.diff
60	0,309897429	ventral	diff	230703	ventral.diff
-45	0,83341871	ventral	diff	230703	ventral.diff
-30	0,822769534	ventral	diff	230703	ventral.diff
-15	0,824828553	ventral	diff	230703	ventral.diff
0	0,830428776	ventral	diff	230703	ventral.diff
15	0,802319162	ventral	diff	230703	ventral.diff
30	0,319904619	ventral	diff	230703	ventral.diff
45	0,301061738	ventral	diff	230703	ventral.diff
60	0,295039557	ventral	diff	230703	ventral.diff
75	0,277139863	ventral	diff	230703	ventral.diff
-45	0,80762595	ventral	diff	230703	ventral.diff
-30	0,813819505	ventral	diff	230703	ventral.diff
-15	0,815059698	ventral	diff	230703	ventral.diff
0	0,745746675	ventral	diff	230703	ventral.diff
15	0,73610078	ventral	diff	230703	ventral.diff
30	0,310532205	ventral	diff	230703	ventral.diff
45	0,548639069	ventral	diff	230703	ventral.diff
60	0,272758863	ventral	diff	230703	ventral.diff
75	0,261302306	ventral	diff	230703	ventral.diff
-45	0,814553306	ventral	diff	230703	ventral.diff
-30	0,812140443	ventral	diff	230703	ventral.diff
-15	0,81241122	ventral	diff	230703	ventral.diff
0	0,814018835	ventral	diff	230703	ventral.diff
15	0,829621951	ventral	diff	230703	ventral.diff
30	0,761688746	ventral	diff	230703	ventral.diff
45	0,626419309	ventral	diff	230703	ventral.diff
60	0,386346182	ventral	diff	230703	ventral.diff
75	0,319920302	ventral	diff	230703	ventral.diff
-45	0,78283367	ventral	undiff	230703	ventral.undiff
-30	0,784431451	ventral	undiff	230703	ventral.undiff
-15	0,785096944	ventral	undiff	230703	ventral.undiff
0	0,782340526	ventral	undiff	230703	ventral.undiff
15	0,792412257	ventral	undiff	230703	ventral.undiff
30	0,789692514	ventral	undiff	230703	ventral.undiff
45	0,780256593	ventral	undiff	230703	ventral.undiff
60	0,710424481	ventral	undiff	230703	ventral.undiff
75	0,611440649	ventral	undiff	230703	ventral.undiff
-45	0,783295383	ventral	undiff	230703	ventral.undiff
-30	0,782815267	ventral	undiff	230703	ventral.undiff
-15	0,782216636	ventral	undiff	230703	ventral.undiff
0	0,785573317	ventral	undiff	230703	ventral.undiff
15	0,801368564	ventral	undiff	230703	ventral.undiff
30	0,801015499	ventral	undiff	230703	ventral.undiff
45	0,728270286	ventral	undiff	230703	ventral.undiff
60	0,710120235	ventral	undiff	230703	ventral.undiff
75	0,601586266	ventral	undiff	230703	ventral.undiff
-45	0,774891505	ventral	undiff	230703	ventral.undiff
-30	0,76621199	ventral	undiff	230703	ventral.undiff
-15	0,76621199	ventral	undiff	230703	ventral.undiff
0	0,772244273	ventral	undiff	230703	ventral.undiff
15	0,800651202	ventral	undiff	230703	ventral.undiff
30	0,779004421	ventral	undiff	230703	ventral.undiff
45	0,717369207	ventral	undiff	230703	ventral.undiff
60	0,561019191	ventral	undiff	230703	ventral.undiff
75	0,358720752	ventral	undiff	230703	ventral.undiff
-45	0,804587987	ventral	undiff	230703	ventral.undiff
-30	0,797651571	ventral	undiff	230703	ventral.undiff
-15	0,795708538	ventral	undiff	230703	ventral.undiff
0	0,794777056	ventral	undiff	230703	ventral.undiff
15	0,801039649	ventral	undiff	230703	ventral.undiff
30	0,7291572	ventral	undiff	230703	ventral.undiff
45	0,538220266	ventral	undiff	230703	ventral.undiff
60	0,359506468	ventral	undiff	230703	ventral.undiff
-45	0,80281636	ventral	undiff	230703	ventral.undiff
-30	0,797002437	ventral	undiff	230703	ventral.undiff
-15	0,793590133	ventral	undiff	230703	ventral.undiff
0	0,794760053	ventral	undiff	230703	ventral.undiff
15	0,800368228	ventral	undiff	230703	ventral.undiff
30	0,599953893	ventral	undiff	230703	ventral.undiff
45	0,336474011	ventral	undiff	230703	ventral.undiff
60	0,288214673	ventral	undiff	230703	ventral.undiff
75	0,278014807	ventral	undiff	230703	ventral.undiff
-45	0,792237941	ventral	undiff	230703	ventral.undiff
-30	0,787909754	ventral	undiff	230703	ventral.undiff
-15	0,783250589	ventral	undiff	230703	ventral.undiff
0	0,741733202	ventral	undiff	230703	ventral.undiff
15	0,782227877	ventral	undiff	230703	ventral.undiff
30	0,512128403	ventral	undiff	230703	ventral.undiff
45	0,221708883	ventral	undiff	230703	ventral.undiff
60	0,261773549	ventral	undiff	230703	ventral.undiff
75	0,246801292	ventral	undiff	230703	ventral.undiff
-45	0,795356104	ventral	undiff	230703	ventral.undiff
-30	0,77967318	ventral	undiff	230703	ventral.undiff
-15	0,779187095	ventral	undiff	230703	ventral.undiff
0	0,785291157	ventral	undiff	230703	ventral.undiff
15	0,788646402	ventral	undiff	230703	ventral.undiff
30	0,789582636	ventral	undiff	230703	ventral.undiff
45	0,721754454	ventral	undiff	230703	ventral.undiff
60	0,600556537	ventral	undiff	230703	ventral.undiff
75	0,483805424	ventral	undiff	230703	ventral.undiff
-45	0,775749035	dorsal	diff	230720	dorsal.diff
-30	0,754563615	dorsal	diff	230720	dorsal.diff
-15	0,671990567	dorsal	diff	230720	dorsal.diff
0	0,752988636	dorsal	diff	230720	dorsal.diff
15	0,776182918	dorsal	diff	230720	dorsal.diff
30	0,519897618	dorsal	diff	230720	dorsal.diff
45	0,430813584	dorsal	diff	230720	dorsal.diff
60	0,335801977	dorsal	diff	230720	dorsal.diff
75	0,304477183	dorsal	diff	230720	dorsal.diff
-45	0,80766622	dorsal	diff	230720	dorsal.diff
-30	0,763123242	dorsal	diff	230720	dorsal.diff
-15	0,6811931	dorsal	diff	230720	dorsal.diff
0	0,7513853	dorsal	diff	230720	dorsal.diff
15	0,666816412	dorsal	diff	230720	dorsal.diff
30	0,613033791	dorsal	diff	230720	dorsal.diff
45	0,595016218	dorsal	diff	230720	dorsal.diff
60	0,575722832	dorsal	diff	230720	dorsal.diff
75	0,478536251	dorsal	diff	230720	dorsal.diff
-45	0,769656934	dorsal	undiff	230720	dorsal.undiff
-30	0,74871256	dorsal	undiff	230720	dorsal.undiff
-15	0,739907763	dorsal	undiff	230720	dorsal.undiff
0	0,743396112	dorsal	undiff	230720	dorsal.undiff
15	0,753821471	dorsal	undiff	230720	dorsal.undiff
30	0,550212504	dorsal	undiff	230720	dorsal.undiff
45	0,516347458	dorsal	undiff	230720	dorsal.undiff
60	0,408149693	dorsal	undiff	230720	dorsal.undiff
75	0,360515322	dorsal	undiff	230720	dorsal.undiff
-45	0,796438946	dorsal	undiff	230720	dorsal.undiff
-30	0,761656225	dorsal	undiff	230720	dorsal.undiff
-15	0,750277408	dorsal	undiff	230720	dorsal.undiff
0	0,753171542	dorsal	undiff	230720	dorsal.undiff
15	0,667538994	dorsal	undiff	230720	dorsal.undiff
30	0,614142486	dorsal	undiff	230720	dorsal.undiff
45	0,58620727	dorsal	undiff	230720	dorsal.undiff
60	0,578257835	dorsal	undiff	230720	dorsal.undiff
75	0,549475049	dorsal	undiff	230720	dorsal.undiff
-45	0,720488341	ventral	diff	230720	ventral.diff
-30	0,718050657	ventral	diff	230720	ventral.diff
-15	0,71905445	ventral	diff	230720	ventral.diff
0	0,713006441	ventral	diff	230720	ventral.diff
15	0,718454081	ventral	diff	230720	ventral.diff
30	0,717329755	ventral	diff	230720	ventral.diff
45	0,713452688	ventral	diff	230720	ventral.diff
60	0,697829604	ventral	diff	230720	ventral.diff
75	0,687186994	ventral	diff	230720	ventral.diff
-45	0,767882901	ventral	diff	230720	ventral.diff
-30	0,729679574	ventral	diff	230720	ventral.diff
-15	0,717673626	ventral	diff	230720	ventral.diff
0	0,713976414	ventral	diff	230720	ventral.diff
15	0,701048892	ventral	diff	230720	ventral.diff
30	0,672815106	ventral	diff	230720	ventral.diff
45	0,650055926	ventral	diff	230720	ventral.diff
60	0,664252546	ventral	diff	230720	ventral.diff
75	0,658203415	ventral	diff	230720	ventral.diff
-45	0,771238565	ventral	undiff	230720	ventral.undiff
-30	0,745560039	ventral	undiff	230720	ventral.undiff
-15	0,744683344	ventral	undiff	230720	ventral.undiff
0	0,744349917	ventral	undiff	230720	ventral.undiff
15	0,752527733	ventral	undiff	230720	ventral.undiff
30	0,739794262	ventral	undiff	230720	ventral.undiff
45	0,728393288	ventral	undiff	230720	ventral.undiff
60	0,733599641	ventral	undiff	230720	ventral.undiff
75	0,729987286	ventral	undiff	230720	ventral.undiff
-45	0,789879081	ventral	undiff	230720	ventral.undiff
-30	0,760966341	ventral	undiff	230720	ventral.undiff
-15	0,756557567	ventral	undiff	230720	ventral.undiff
0	0,701048892	ventral	undiff	230720	ventral.undiff
15	0,719118979	ventral	undiff	230720	ventral.undiff
30	0,69389757	ventral	undiff	230720	ventral.undiff
45	0,673272196	ventral	undiff	230720	ventral.undiff
60	0,660260339	ventral	undiff	230720	ventral.undiff
75	0,672160258	ventral	undiff	230720	ventral.undiff
