# Supplementary material for: NAD+ supply and redox state limit developmental speed in the Drosophila eye
Source: EMBO J. 2026 May 13;45(12):4094–123. doi: 10.1038/s44318-026-00801-4 (PMC13270060; doi:10.1038/s44318-026-00801-4)
Supplement: Supplementary file 9 — Source data Fig. 4 [file 44318_2026_801_MOESM9_ESM.zip › Fig4/C/mito_sonar.csv]

Experiment	Image	Ventral_Dorsal	Cells	Dorsal_ratio	Ventral_ratio	Genotype	drug	temperature
250307_mitoSonar_ND42	15	1,31869909	differentiated	1,362259721	1,033033033	ND-42.diff	negative	25
250307_mitoSonar_ND43	15	1,178761137	undifferentiated	1,285162411	1,090265339	ND-42.undiff	negative	25
250307_mitoSonar_ND44	18	1,60705494	differentiated	1,270706317	0,790704963	ND-42.diff	negative	25
250307_mitoSonar_ND45	18	1,584968612	undifferentiated	1,148288725	0,724486728	ND-42.undiff	negative	25
250307_mitoSonar_ND46	19	1,467590336	differentiated	1,320024684	0,899450379	ND-42.diff	negative	25
250307_mitoSonar_ND47	19	1,575804036	undifferentiated	1,339459767	0,850016713	ND-42.undiff	negative	25
250320_mitoSonar_ND42	1	1,329127547	differentiated	1,924002065	1,447567669	ND-42.diff	negative	25
250320_mitoSonar_ND43	1	1,47572055	undifferentiated	1,811838803	1,227765516	ND-42.undiff	negative	25
250320_mitoSonar_ND44	3	1,581294548	differentiated	2,017203877	1,275666118	ND-42.diff	negative	25
250320_mitoSonar_ND45	3	1,387554828	undifferentiated	1,664514773	1,199602884	ND-42.undiff	negative	25
250320_mitoSonar_ND46	4	1,65550725	differentiated	2,080121319	1,256485781	ND-42.diff	negative	25
250320_mitoSonar_ND47	4	1,529833668	undifferentiated	1,662298168	1,086587517	ND-42.undiff	negative	25
250320_mitoSonar_ND48	6	1,557433944	differentiated	1,958368008	1,257432468	ND-42.diff	negative	25
250320_mitoSonar_ND49	6	1,362708369	undifferentiated	1,652471735	1,212637841	ND-42.undiff	negative	25
250320_mitoSonar_ND50	0	1,445475112	differentiated	1,990252862	1,376884905	ND-42.diff	negative	25
250320_mitoSonar_ND51	0	1,358546032	undifferentiated	1,690068328	1,244027282	ND-42.undiff	negative	25
250320_mitoSonar_ND52	7	1,285032351	differentiated	1,381042818	1,074714435	ND-42.diff	negative	25
250320_mitoSonar_ND53	7	1,37431853	undifferentiated	1,307781274	0,951585273	ND-42.undiff	negative	25
250313_mitoSonar	1	1,487583584	differentiated	1,644547897	1,105516298	ND-42.diff	negative	25
250313_mitoSonar	1	1,105775346	undifferentiated	1,343060488	1,214587116	ND-42.undiff	negative	25
250313_mitoSonar	2	1,485706071	differentiated	1,781550909	1,199127434	ND-42.diff	negative	25
250313_mitoSonar	2	1,342279199	undifferentiated	1,485545497	1,106733605	ND-42.undiff	negative	25
250313_mitoSonar	3	1,174120591	differentiated	1,715525066	1,461114879	ND-42.diff	negative	25
250313_mitoSonar	3	1,14180232	undifferentiated	1,463637232	1,281865702	ND-42.undiff	negative	25
250313_mitoSonar	4	1,269243075	differentiated	1,531849467	1,2069	ND-42.diff	negative	25
250313_mitoSonar	4	1,128852853	undifferentiated	1,302616554	1,153929452	ND-42.undiff	negative	25
250313_mitoSonar	5	1,310486133	differentiated	1,465264798	1,118107823	ND-42.diff	negative	25
250313_mitoSonar	5	1,316680551	undifferentiated	1,309595769	0,994619209	ND-42.undiff	negative	25
250313_mitoSonar	6	1,147085321	differentiated	1,466892734	1,278800022	ND-42.diff	negative	25
250313_mitoSonar	6	1,100183243	undifferentiated	1,280279264	1,163696387	ND-42.undiff	negative	25
250313_mitoSonar	7	1,391370939	differentiated	1,609575283	1,156826866	ND-42.diff	negative	25
250313_mitoSonar	7	1,257279808	undifferentiated	1,351648498	1,075057827	ND-42.undiff	negative	25
250313_mitoSonar	8	1,350134003	differentiated	1,571545286	1,16399208	ND-42.diff	negative	25
250313_mitoSonar	8	1,135881586	undifferentiated	1,366828087	1,203319169	ND-42.undiff	negative	25
250324_mitoSonar_wt	7	0,955676857	differentiated	0,961515493	1,006109425	wt.diff	negative	25
250324_mitoSonar_wt	7	0,90903386	undifferentiated	0,847528669	0,932340045	wt.undiff	negative	25
250324_mitoSonar_wt	8	0,975184609	differentiated	1,212030604	1,242872982	wt.diff	negative	25
250324_mitoSonar_wt	8	1,22537944	undifferentiated	1,596067934	1,302509151	wt.undiff	negative	25
250320_mitoSonar_wt	11	0,978316478	differentiated	1,373437038	1,403878058	wt.diff	negative	25
250320_mitoSonar_wt	11	0,988941194	undifferentiated	1,299602792	1,314135562	wt.undiff	negative	25
250320_mitoSonar_wt	13	0,97384891	differentiated	1,228977283	1,261979421	wt.diff	negative	25
250320_mitoSonar_wt	13	0,961024183	undifferentiated	1,103443894	1,148195762	wt.undiff	negative	25
250320_mitoSonar_wt	15	0,977358705	differentiated	1,206921327	1,234880624	wt.diff	negative	25
250320_mitoSonar_wt	15	0,93447328	undifferentiated	1,070925103	1,146020037	wt.undiff	negative	25
250320_mitoSonar_wt	16	0,992563446	differentiated	1,305120493	1,314898809	wt.diff	negative	25
250320_mitoSonar_wt	16	0,942958114	undifferentiated	1,103497969	1,170251311	wt.undiff	negative	25
250320_mitoSonar_wt	17	0,998197464	differentiated	1,251653931	1,253914157	wt.diff	negative	25
250320_mitoSonar_wt	17	0,88670947	undifferentiated	1,043792988	1,177153311	wt.undiff	negative	25
250320_mitoSonar_wt	18	0,991731096	differentiated	1,19630085	1,206275426	wt.diff	negative	25
250320_mitoSonar_wt	18	0,998599958	undifferentiated	1,153634546	1,155251948	wt.undiff	negative	25
250320_mitoSonar_wt	19	0,941262429	differentiated	1,136819551	1,207760467	wt.diff	negative	25
250320_mitoSonar_wt	19	0,924407252	undifferentiated	1,066247798	1,153439456	wt.undiff	negative	25
250320_mitoSonar_wt	20	0,956700561	differentiated	1,217013356	1,272094327	wt.diff	negative	25
250320_mitoSonar_wt	20	0,884494869	undifferentiated	1,077881125	1,218640337	wt.undiff	negative	25
