# Supplementary material for: NAD+ supply and redox state limit developmental speed in the Drosophila eye
Source: EMBO J. 2026 May 13;45(12):4094–123. doi: 10.1038/s44318-026-00801-4 (PMC13270060; doi:10.1038/s44318-026-00801-4)
Supplement: Supplementary file 9 — Source data Fig. 4 [file 44318_2026_801_MOESM9_ESM.zip › Fig4/J/J''/NADH_NAD.csv]

Genotype	NADH_NAD
w	0,417274924
w	0,247730242
w	0,272174865
w	0,232379
w	0,350544
w	0,03351576
w	0,206656045
ND-42	0,825620318
ND-42	0,796526864
ND-42	0,399278734
ND-42	0,865300
ND-42	0,871505
ND-42	0,627339238
ND-42	0,212244929
