# Supplementary material for: NAD+ supply and redox state limit developmental speed in the Drosophila eye
Source: EMBO J. 2026 May 13;45(12):4094–123. doi: 10.1038/s44318-026-00801-4 (PMC13270060; doi:10.1038/s44318-026-00801-4)
Supplement: Supplementary file 9 — Source data Fig. 4 [file 44318_2026_801_MOESM9_ESM.zip › Fig4/J/J'/NAD.csv]

Genotype	NAD
w	0,750876604
w	1,124788493
w	1,403117418
w	0,404974051
w	0,278470902
w	2,384075038
w	2,242620845
ND-42	1,306908815
ND-42	1,161642962
ND-42	1,415910346
ND-42	0,680264824
ND-42	0,393677407
ND-42	1,136123414
ND-42	3,395057088
