# Supplementary material for: NAD+ supply and redox state limit developmental speed in the Drosophila eye
Source: EMBO J. 2026 May 13;45(12):4094–123. doi: 10.1038/s44318-026-00801-4 (PMC13270060; doi:10.1038/s44318-026-00801-4)
Supplement: Supplementary file 9 — Source data Fig. 4 [file 44318_2026_801_MOESM9_ESM.zip › Fig4/J/J/NADH.csv]

Genotype	NADH
w	0,313321978
w	0,278644126
w	0,381893293
w	0,094107268
w	0,097616265
w	0,079904086
w	0,463451154
ND-42	1,079010472
ND-42	0,925279825
ND-42	0,56534289
ND-42	0,58863301
ND-42	0,343092015
ND-42	0,712734797
ND-42	0,720583649
