# Supplementary material for: NAD+ supply and redox state limit developmental speed in the Drosophila eye
Source: EMBO J. 2026 May 13;45(12):4094–123. doi: 10.1038/s44318-026-00801-4 (PMC13270060; doi:10.1038/s44318-026-00801-4)
Supplement: Supplementary file 9 — Source data Fig. 4 [file 44318_2026_801_MOESM9_ESM.zip › Fig4/K/K'/LCMS_NAD_sum_revision.csv]

Genotype	concentration	normalized	divided
ND-42	2290000000	1,32E+05	13,2369942
ND-42	2580000000	2,03E+05	20,3149606
ND-42	4390000000	2,59E+05	25,8235294
wt	1680000000	8E+04	8
wt	983000000	6,99E+04	6,97163121
wt	1500000000	1,26E+05	12,605042
ND-42		85294,1176	8,52941158
ND-42		125345,622	12,5316747
ND-42		123834,197	12,4091383
ND-42		126356,589	12,623427
wt		86746,988	8,69827843
wt		86160,7143	8,60454703
wt		112745,098	11,252446
wt		121153,846	12,1299644
