# Supplementary material for: NAD+ supply and redox state limit developmental speed in the Drosophila eye
Source: EMBO J. 2026 May 13;45(12):4094–123. doi: 10.1038/s44318-026-00801-4 (PMC13270060; doi:10.1038/s44318-026-00801-4)
Supplement: Supplementary file 9 — Source data Fig. 4 [file 44318_2026_801_MOESM9_ESM.zip › Fig4/K/K''/ND42_ratio_sum_revision.csv]

Genotype	normalized
ND-42	0,163636364
ND-42	0,12955665
ND-42	0,101158301
wt	0,034875
wt	0,004449213
wt	0,052222222
ND-42	0,02837438
ND-42	0,07536765
ND-42	0,08953975
ND-42	0,11104294
wt	0,00210417
wt	0,00182383
wt	0,0076087
wt	0,00460317
