# Supplementary material for: NAD+ supply and redox state limit developmental speed in the Drosophila eye
Source: EMBO J. 2026 May 13;45(12):4094–123. doi: 10.1038/s44318-026-00801-4 (PMC13270060; doi:10.1038/s44318-026-00801-4)
Supplement: Supplementary file 9 — Source data Fig. 4 [file 44318_2026_801_MOESM9_ESM.zip › Fig4/K/K/LCMS_NADH_sum_revision.csv]

Genotype	concentration	normalized	divided
ND-42	373000000,00	2,16E+04	2,16E+00
ND-42	335000000,00	2,63E+04	2,63E+00
ND-42	444000000,00	2,62E+04	2,62E+00
wt	58600000,00	2,79E+03	2,79E-01
wt	4370000,00	3,11E+02	3,11E-02
wt	78200000,00	6,58E+03	6,58E-01
ND-42		2420,16807	0,24201681
ND-42		9447,00461	0,94470046
ND-42		11088,0829	1,10880829
ND-42		14031,0078	1,40310078
wt		182,53012	0,01825301
wt		157,142857	0,01571429
wt		857,843137	0,08578431
wt		557,692308	0,05576923
