# Supplementary material for: NAD+ supply and redox state limit developmental speed in the Drosophila eye
Source: EMBO J. 2026 May 13;45(12):4094–123. doi: 10.1038/s44318-026-00801-4 (PMC13270060; doi:10.1038/s44318-026-00801-4)
Supplement: Supplementary file 10 — Source data Fig. 5 [file 44318_2026_801_MOESM10_ESM.zip]

Archive with 68 entries (55 files):
- Fig5/
- __MACOSX/._Fig5
- Fig5/.DS_Store
- __MACOSX/Fig5/._.DS_Store
- Fig5/I/
- __MACOSX/Fig5/._I
- Fig5/N/
- __MACOSX/Fig5/._N
- Fig5/M/
- __MACOSX/Fig5/._M
- Fig5/J/
- __MACOSX/Fig5/._J
- Fig5/K/
- __MACOSX/Fig5/._K
- Fig5/L/
- __MACOSX/Fig5/._L
- Fig5/I/I''/
- __MACOSX/Fig5/I/._I''
- Fig5/I/.DS_Store
- __MACOSX/Fig5/I/._.DS_Store
- Fig5/I/I/
- __MACOSX/Fig5/I/._I
- Fig5/I/I'/
- __MACOSX/Fig5/I/._I'
- Fig5/N/.DS_Store
- __MACOSX/Fig5/N/._.DS_Store
- Fig5/N/khallil 2025-12-12 12h07m21srevision.tiff
- __MACOSX/Fig5/N/._khallil 2025-12-12 12h07m21srevision.tiff
- Fig5/N/13h24m09s(StarBright B700)_revision.tiff
- __MACOSX/Fig5/N/._13h24m09s(StarBright B700)_revision.tiff
- Fig5/N/revision.numbers
- __MACOSX/Fig5/N/._revision.numbers
- Fig5/M/13h18m08s(StarBright B700)._revision.tiff
- __MACOSX/Fig5/M/._13h18m08s(StarBright B700)._revision.tiff
- Fig5/M/.DS_Store
- __MACOSX/Fig5/M/._.DS_Store
- Fig5/M/khallil 2025-12-12 12h09m52s(StarBright B700).raw16.tif
- __MACOSX/Fig5/M/._khallil 2025-12-12 12h09m52s(StarBright B700).raw16.tif
- Fig5/M/flipped vertically_khallil 2025-12-12 12h13m03s(StarBright B700)_revision.raw16.tiff
- __MACOSX/Fig5/M/._flipped vertically_khallil 2025-12-12 12h13m03s(StarBright B700)_revision.raw16.tiff
- Fig5/M/revision.numbers
- __MACOSX/Fig5/M/._revision.numbers
- Fig5/M/ 13h21m24s(StarBright B700)revision.tiff
- __MACOSX/Fig5/M/._ 13h21m24s(StarBright B700)revision.tiff
- Fig5/J/.DS_Store
- __MACOSX/Fig5/J/._.DS_Store
- Fig5/J/J''/
- __MACOSX/Fig5/J/._J''
- Fig5/J/J'/
- __MACOSX/Fig5/J/._J'
- Fig5/J/J/
- __MACOSX/Fig5/J/._J
- Fig5/K/Paragraph4_ldh_B12.csv
- __MACOSX/Fig5/K/._Paragraph4_ldh_B12.csv
- Fig5/L/got2.csv
- __MACOSX/Fig5/L/._got2.csv
- Fig5/I/I''/240320_8 MAXz11-34 wt path oriented.tif
- __MACOSX/Fig5/I/I''/._240320_8 MAXz11-34 wt path oriented.tif
- Fig5/I/I/240320_8 MAXz11-34 wt merged(RGB).tif
- __MACOSX/Fig5/I/I/._240320_8 MAXz11-34 wt merged(RGB).tif
- Fig5/I/I'/240320_8 MAXz11-34ldh_oriented.tif (RGB).tif
- __MACOSX/Fig5/I/I'/._240320_8 MAXz11-34ldh_oriented.tif (RGB).tif
- Fig5/J/J''/240320_21 MAXz4-16 ND-42RNAi path_oriented.tif
- __MACOSX/Fig5/J/J''/._240320_21 MAXz4-16 ND-42RNAi path_oriented.tif
- Fig5/J/J'/240320_21 MAXz4-16 ND-42RNAi Ldh_oriented.tif
- __MACOSX/Fig5/J/J'/._240320_21 MAXz4-16 ND-42RNAi Ldh_oriented.tif
- Fig5/J/J/240320_21 MAXz4-16 ND-42RNAi merged(RGB).tif
- __MACOSX/Fig5/J/J/._240320_21 MAXz4-16 ND-42RNAi merged(RGB).tif
