# Supplementary material for: NAD+ supply and redox state limit developmental speed in the Drosophila eye
Source: EMBO J. 2026 May 13;45(12):4094–123. doi: 10.1038/s44318-026-00801-4 (PMC13270060; doi:10.1038/s44318-026-00801-4)
Supplement: Supplementary file 10 — Source data Fig. 5 [file 44318_2026_801_MOESM10_ESM.zip › Fig5/K/Paragraph4_ldh_B12.csv]

Experiment	Image	Genotype	Ventral	Dorsal	Difference
240104	8	w	15	15	0
240104	14	w	21	20	-1
240104	17	w	20	21	1
240104	19	w	20	20	0
240325	17	Ldh	14	14	0
240325	18	Ldh	18	18	0
240325	19	Ldh	19	19	0
240325	10	B12	20	17	3
240325	11	B12	23	22	1
240325	13	B12	22	21	1
240325	14	B12	22	20	2
240325	15	B12	24	23	1
240325	1	B12_Ldh	27	22	5
240325	2	B12_Ldh	27	24	3
240325	3	B12_Ldh	18	16	2
240325	4	B12_Ldh	29	22	7
240325	5	B12_Ldh	24	19	5
240325	7	B12_Ldh	19	16	3
240328	15	B12	17	15	2
240328	16	B12	18	13	5
240328	17	B12	21	16	5
240328	18	B12	21	19	2
240328	20	B12	21	21	0
240328	21	B12	20	18	2
240328	29	B12_Ldh	20	10	10
240328	31	B12_Ldh	20	18	2
240328	32	B12_Ldh	17	15	2
240328	33	B12_Ldh	19	14	5
240328	34	B12_Ldh	20	17	3
240328	35	B12_Ldh	22	19	3
240328	22	Ldh	16	16	0
240328	26	Ldh	20	20	0
240328	27	Ldh	12	12	0
