# Supplementary material for: NAD+ supply and redox state limit developmental speed in the Drosophila eye
Source: EMBO J. 2026 May 13;45(12):4094–123. doi: 10.1038/s44318-026-00801-4 (PMC13270060; doi:10.1038/s44318-026-00801-4)
Supplement: Supplementary file 10 — Source data Fig. 5 [file 44318_2026_801_MOESM10_ESM.zip › Fig5/L/got2.csv]

Experiment	Image	Genotype	Dorsal	Ventral	Difference
251023	12	ND42_mIFP	12	20	8
251023	9	ND42_mIFP	10	13	3
251023	8	ND42_mIFP	15	19	4
251023	7	ND42_mIFP	9	17	8
251023	6	ND42_mIFP	10	14	4
251023	5	ND42_mIFP	9	12	3
251023	4	ND42_mIFP	6	10	4
251023	3	ND42_mIFP	10	13	3
251023	2	ND42_mIFP	15	19	4
251023	1	ND42_mIFP	13	17	4
251023	0	ND42_mIFP	9	14	5
251023	26	got2_ND42	18	19	1
251023	25	got2_ND42	18	19	1
251023	23	got2_ND42	19	19	0
251023	22	got2_ND42	18	18	0
251023	21	got2_ND42	20	19	-1
251023	20	got2_ND42	16	17	1
251023	19	got2_ND42	21	22	1
251023	18	got2_ND42	23	23	0
251023	17	got2_ND42	21	21	0
251023	16	got2_ND42	14	14	0
251023	15	got2_ND42	18	17	-1
251023	13	got2_ND42	12	13	1
251023	9	got2	18	18	0
251023	8	got2	16	16	0
251023	7	got2	17	17	0
251023	6	got2	21	22	1
251023	5	got2	18	18	0
251023	4	got2	20	21	1
251023	0	got2	20	20	0
