# Supplementary material for: NAD+ supply and redox state limit developmental speed in the Drosophila eye
Source: EMBO J. 2026 May 13;45(12):4094–123. doi: 10.1038/s44318-026-00801-4 (PMC13270060; doi:10.1038/s44318-026-00801-4)
Supplement: Supplementary file 11 — Source data Fig. 6 [file 44318_2026_801_MOESM11_ESM.zip]

Archive with 40 entries (30 files):
- Fig6/
- __MACOSX/._Fig6
- Fig6/.DS_Store
- __MACOSX/Fig6/._.DS_Store
- Fig6/G/
- __MACOSX/Fig6/._G
- Fig6/A/
- __MACOSX/Fig6/._A
- Fig6/F/
- __MACOSX/Fig6/._F
- Fig6/C/
- __MACOSX/Fig6/._C
- Fig6/D/
- __MACOSX/Fig6/._D
- Fig6/E/
- __MACOSX/Fig6/._E
- Fig6/B/
- __MACOSX/Fig6/._B
- Fig6/G/Foxo_ato3.csv
- __MACOSX/Fig6/G/._Foxo_ato3.csv
- Fig6/A/ND-42_counting_rescue and genomic _summary.csv
- __MACOSX/Fig6/A/._ND-42_counting_rescue and genomic _summary.csv
- Fig6/F/250513_010_MAX5-16_fliphorizental_32degree_Foxo_Ecad_GFP_-1.nd2 (RGB).tif
- __MACOSX/Fig6/F/._250513_010_MAX5-16_fliphorizental_32degree_Foxo_Ecad_GFP_-1.nd2 (RGB).tif
- Fig6/C/.DS_Store
- __MACOSX/Fig6/C/._.DS_Store
- Fig6/C/C'/
- __MACOSX/Fig6/C/._C'
- Fig6/C/C/
- __MACOSX/Fig6/C/._C
- Fig6/D/lineplot for publication.csv
- __MACOSX/Fig6/D/._lineplot for publication.csv
- Fig6/E/250319_007_MAX13-25_Foxo_GFP_.nd2 (RGB).tif
- __MACOSX/Fig6/E/._250319_007_MAX13-25_Foxo_GFP_.nd2 (RGB).tif
- Fig6/B/Summary_ATP_publication.csv
- __MACOSX/Fig6/B/._Summary_ATP_publication.csv
- Fig6/C/C'/240607_8_MAX_18-32_Image 21.czi - Image 21 #8-1 (RGB).tif
- __MACOSX/Fig6/C/C'/._240607_8_MAX_18-32_Image 21.czi - Image 21 #8-1 (RGB).tif
- Fig6/C/C/240607_8_MAX_beforedrug_ND42_rescue.czi - beforedrug_ND42_rescue #8-1 (RGB).tif
- __MACOSX/Fig6/C/C/._240607_8_MAX_beforedrug_ND42_rescue.czi - beforedrug_ND42_rescue #8-1 (RGB).tif
