# Supplementary material for: NAD+ supply and redox state limit developmental speed in the Drosophila eye
Source: EMBO J. 2026 May 13;45(12):4094–123. doi: 10.1038/s44318-026-00801-4 (PMC13270060; doi:10.1038/s44318-026-00801-4)
Supplement: Supplementary file 11 — Source data Fig. 6 [file 44318_2026_801_MOESM11_ESM.zip › Fig6/G/Foxo_ato3.csv]

Experiement	Image	dorsal	ventral	diff	genotype
250513	8	23	23	0	ato3
250513	9	17	17	0	ato3
250513	10	20	21	1	ato3
250513	0	15	15	0	ato3
250513	2	18	18	0	ato3
250513	3	16	19	3	ato3
250513	5	14	15	1	ato3
250513	6	13	13	0	ato3
250513	7	20	20	0	ato3
250319	9	17	19	2	Foxo
250319	8	13	15	2	Foxo
250319	5	16	19	3	Foxo
250319	4	14	16	2	Foxo
250319	3	12	14	2	Foxo
250319	2	16	19	3	Foxo
