# Supplementary material for: NAD+ supply and redox state limit developmental speed in the Drosophila eye
Source: EMBO J. 2026 May 13;45(12):4094–123. doi: 10.1038/s44318-026-00801-4 (PMC13270060; doi:10.1038/s44318-026-00801-4)
Supplement: Supplementary file 11 — Source data Fig. 6 [file 44318_2026_801_MOESM11_ESM.zip › Fig6/A/ND-42_counting_rescue and genomic _summary.csv]

Experiement	Image	dorsal	ventral	diff	genotype
240423	18	17	19	2	resistent
240423	17	17	20	3	resistent
240423	16	10	12	2	resistent
240423	14	10	13	3	resistent
240423	12	14	16	2	resistent
240423	11	18	23	5	resistent
240423	10	19	20	1	ND-42
240423	8	19	23	4	ND-42
240423	7	14	17	3	ND-42
240423	6	21	24	3	ND-42
240423	5	18	22	4	ND-42
240423	4	16	18	2	ND-42
240423	3	12	16	4	ND-42
240215	18	16	16	0	genomic
240215	17	19	19	0	genomic
240215	16	18	19	1	genomic
240215	15	20	20	0	genomic
240215	13	19	20	1	genomic
240215	11	14	14	0	genomic
240215	23	16	18	2	ND-42
240215	22	13	18	5	ND-42
240215	20	9	12	3	ND-42
240215	19	9	12	3	ND-42
240515	16	12	15	3	resistent
240515	15	15	17	2	resistent
240515	14	14	16	2	resistent
240515	13	17	21	4	resistent
240515	12	19	21	2	resistent
240515	10	16	18	2	resistent
