# Supplementary material for: NAD+ supply and redox state limit developmental speed in the Drosophila eye
Source: EMBO J. 2026 May 13;45(12):4094–123. doi: 10.1038/s44318-026-00801-4 (PMC13270060; doi:10.1038/s44318-026-00801-4)
Supplement: Supplementary file 11 — Source data Fig. 6 [file 44318_2026_801_MOESM11_ESM.zip › Fig6/D/lineplot for publication.csv]

distance	intensity	date	TP	side
-24,84	0,683474997	240612_3	TP1	dorsal.undiff
-24,15	0,682688267	240612_3	TP1	dorsal.undiff
-23,46	0,669655723	240612_3	TP1	dorsal.undiff
-22,77	0,657685251	240612_3	TP1	dorsal.undiff
-22,08	0,709504628	240612_3	TP1	dorsal.undiff
-21,39	0,72762075	240612_3	TP1	dorsal.undiff
-20,7	0,77002533	240612_3	TP1	dorsal.undiff
-20,01	0,764423639	240612_3	TP1	dorsal.undiff
-19,32	0,713995472	240612_3	TP1	dorsal.undiff
-18,63	0,779303022	240612_3	TP1	dorsal.undiff
-17,94	0,739688111	240612_3	TP1	dorsal.undiff
-17,25	0,713742983	240612_3	TP1	dorsal.undiff
-16,56	0,701939946	240612_3	TP1	dorsal.undiff
-15,87	0,785257501	240612_3	TP1	dorsal.undiff
-15,18	0,73084741	240612_3	TP1	dorsal.undiff
-14,49	0,768652236	240612_3	TP1	dorsal.undiff
-13,8	0,778340471	240612_3	TP1	dorsal.undiff
-13,11	0,75000353	240612_3	TP1	dorsal.undiff
-12,42	0,827270338	240612_3	TP1	dorsal.undiff
-11,73	0,763114813	240612_3	TP1	dorsal.undiff
-11,04	0,715554086	240612_3	TP1	dorsal.undiff
-10,35	0,696761662	240612_3	TP1	dorsal.undiff
-9,66	0,732149366	240612_3	TP1	dorsal.undiff
-8,97	0,786994553	240612_3	TP1	dorsal.undiff
-8,28	0,761161264	240612_3	TP1	dorsal.undiff
-7,59	0,741529808	240612_3	TP1	dorsal.undiff
-6,9	0,674126583	240612_3	TP1	dorsal.undiff
-6,21	0,699521706	240612_3	TP1	dorsal.undiff
-5,52	0,73950463	240612_3	TP1	dorsal.undiff
-4,83	0,738660871	240612_3	TP1	dorsal.undiff
-4,14	0,735072772	240612_3	TP1	dorsal.undiff
-3,45	0,711073275	240612_3	TP1	dorsal.undiff
-2,76	0,741236077	240612_3	TP1	dorsal.undiff
-2,07	0,754694714	240612_3	TP1	dorsal.undiff
-1,38	0,671732286	240612_3	TP1	dorsal.undiff
-0,69	0,664340809	240612_3	TP1	dorsal.undiff
0	0,719369883	240612_3	TP1	dorsal.undiff
0,69	0,7415447	240612_3	TP1	dorsal.diff
1,38	0,726897253	240612_3	TP1	dorsal.diff
2,07	0,702375169	240612_3	TP1	dorsal.diff
2,76	0,7422551	240612_3	TP1	dorsal.diff
3,45	0,758571064	240612_3	TP1	dorsal.diff
4,14	0,706450546	240612_3	TP1	dorsal.diff
4,83	0,711285227	240612_3	TP1	dorsal.diff
5,52	0,775919268	240612_3	TP1	dorsal.diff
6,21	0,641285582	240612_3	TP1	dorsal.diff
6,9	0,670237315	240612_3	TP1	dorsal.diff
7,59	0,630393562	240612_3	TP1	dorsal.diff
8,28	0,638864055	240612_3	TP1	dorsal.diff
8,97	0,624059482	240612_3	TP1	dorsal.diff
9,66	0,67691875	240612_3	TP1	dorsal.diff
10,35	0,710450496	240612_3	TP1	dorsal.diff
11,04	0,690046094	240612_3	TP1	dorsal.diff
11,73	0,641832391	240612_3	TP1	dorsal.diff
12,42	0,579602199	240612_3	TP1	dorsal.diff
13,11	0,646434786	240612_3	TP1	dorsal.diff
13,8	0,661212365	240612_3	TP1	dorsal.diff
14,49	0,610696392	240612_3	TP1	dorsal.diff
15,18	0,560919369	240612_3	TP1	dorsal.diff
15,87	0,612327167	240612_3	TP1	dorsal.diff
16,56	0,592027279	240612_3	TP1	dorsal.diff
17,25	0,540718	240612_3	TP1	dorsal.diff
17,94	0,558420163	240612_3	TP1	dorsal.diff
18,63	0,565211511	240612_3	TP1	dorsal.diff
19,32	0,628313468	240612_3	TP1	dorsal.diff
20,01	0,557519963	240612_3	TP1	dorsal.diff
20,7	0,565983675	240612_3	TP1	dorsal.diff
21,39	0,555176712	240612_3	TP1	dorsal.diff
22,08	0,600635612	240612_3	TP1	dorsal.diff
22,77	0,596433776	240612_3	TP1	dorsal.diff
23,46	0,622931125	240612_3	TP1	dorsal.diff
24,15	0,647432912	240612_3	TP1	dorsal.diff
24,84	0,620043722	240612_3	TP1	dorsal.diff
-20,7	0,661652709	240709_9	TP1	dorsal.undiff
-20,01	0,660804344	240709_9	TP1	dorsal.undiff
-19,32	0,660759589	240709_9	TP1	dorsal.undiff
-18,63	0,665559479	240709_9	TP1	dorsal.undiff
-17,94	0,67383766	240709_9	TP1	dorsal.undiff
-17,25	0,631266324	240709_9	TP1	dorsal.undiff
-16,56	0,725024464	240709_9	TP1	dorsal.undiff
-15,87	0,629504708	240709_9	TP1	dorsal.undiff
-15,18	0,642818152	240709_9	TP1	dorsal.undiff
-14,49	0,603639671	240709_9	TP1	dorsal.undiff
-13,8	0,687930211	240709_9	TP1	dorsal.undiff
-13,11	0,65552148	240709_9	TP1	dorsal.undiff
-12,42	0,649193775	240709_9	TP1	dorsal.undiff
-11,73	0,60199993	240709_9	TP1	dorsal.undiff
-11,04	0,621429759	240709_9	TP1	dorsal.undiff
-10,35	0,646756866	240709_9	TP1	dorsal.undiff
-9,66	0,66713654	240709_9	TP1	dorsal.undiff
-8,97	0,741829854	240709_9	TP1	dorsal.undiff
-8,28	0,760229041	240709_9	TP1	dorsal.undiff
-7,59	0,660126861	240709_9	TP1	dorsal.undiff
-6,9	0,666776684	240709_9	TP1	dorsal.undiff
-6,21	0,670136179	240709_9	TP1	dorsal.undiff
-5,52	0,649374442	240709_9	TP1	dorsal.undiff
-4,83	0,59548286	240709_9	TP1	dorsal.undiff
-4,14	0,639000927	240709_9	TP1	dorsal.undiff
-3,45	0,602802873	240709_9	TP1	dorsal.undiff
-2,76	0,609447703	240709_9	TP1	dorsal.undiff
-2,07	0,594477986	240709_9	TP1	dorsal.undiff
-1,38	0,61195114	240709_9	TP1	dorsal.undiff
-0,69	0,625318282	240709_9	TP1	dorsal.undiff
0	0,575940234	240709_9	TP1	dorsal.undiff
0,69	0,608006872	240709_9	TP1	dorsal.diff
1,38	0,633317669	240709_9	TP1	dorsal.diff
2,07	0,65611957	240709_9	TP1	dorsal.diff
2,76	0,601268923	240709_9	TP1	dorsal.diff
3,45	0,554055995	240709_9	TP1	dorsal.diff
4,14	0,634057705	240709_9	TP1	dorsal.diff
4,83	0,598822803	240709_9	TP1	dorsal.diff
5,52	0,612650218	240709_9	TP1	dorsal.diff
6,21	0,571254376	240709_9	TP1	dorsal.diff
6,9	0,614683662	240709_9	TP1	dorsal.diff
7,59	0,577629742	240709_9	TP1	dorsal.diff
8,28	0,569361942	240709_9	TP1	dorsal.diff
8,97	0,580198041	240709_9	TP1	dorsal.diff
9,66	0,530780498	240709_9	TP1	dorsal.diff
10,35	0,56230756	240709_9	TP1	dorsal.diff
11,04	0,498400085	240709_9	TP1	dorsal.diff
11,73	0,591556689	240709_9	TP1	dorsal.diff
12,42	0,647718591	240709_9	TP1	dorsal.diff
13,11	0,597786696	240709_9	TP1	dorsal.diff
13,8	0,610477401	240709_9	TP1	dorsal.diff
14,49	0,585874637	240709_9	TP1	dorsal.diff
15,18	0,600999316	240709_9	TP1	dorsal.diff
15,87	0,564036428	240709_9	TP1	dorsal.diff
16,56	0,594389036	240709_9	TP1	dorsal.diff
17,25	0,605852126	240709_9	TP1	dorsal.diff
17,94	0,598957038	240709_9	TP1	dorsal.diff
18,63	0,557926803	240709_9	TP1	dorsal.diff
19,32	0,545962512	240709_9	TP1	dorsal.diff
20,01	0,56094372	240709_9	TP1	dorsal.diff
20,7	0,547976957	240709_9	TP1	dorsal.diff
-22,08	0,706421648	240607_8	TP1	dorsal.undiff
-21,39	0,731214789	240607_8	TP1	dorsal.undiff
-20,7	0,746234239	240607_8	TP1	dorsal.undiff
-20,01	0,7551942	240607_8	TP1	dorsal.undiff
-19,32	0,750978427	240607_8	TP1	dorsal.undiff
-18,63	0,704986987	240607_8	TP1	dorsal.undiff
-17,94	0,708358805	240607_8	TP1	dorsal.undiff
-17,25	0,732216536	240607_8	TP1	dorsal.undiff
-16,56	0,695695722	240607_8	TP1	dorsal.undiff
-15,87	0,70948996	240607_8	TP1	dorsal.undiff
-15,18	0,696157434	240607_8	TP1	dorsal.undiff
-14,49	0,695666821	240607_8	TP1	dorsal.undiff
-13,8	0,697263716	240607_8	TP1	dorsal.undiff
-13,11	0,73153247	240607_8	TP1	dorsal.undiff
-12,42	0,740333659	240607_8	TP1	dorsal.undiff
-11,73	0,666822332	240607_8	TP1	dorsal.undiff
-11,04	0,718796313	240607_8	TP1	dorsal.undiff
-10,35	0,720597982	240607_8	TP1	dorsal.undiff
-9,66	0,678762269	240607_8	TP1	dorsal.undiff
-8,97	0,732849064	240607_8	TP1	dorsal.undiff
-8,28	0,721802415	240607_8	TP1	dorsal.undiff
-7,59	0,730048361	240607_8	TP1	dorsal.undiff
-6,9	0,745075424	240607_8	TP1	dorsal.undiff
-6,21	0,717057801	240607_8	TP1	dorsal.undiff
-5,52	0,714005166	240607_8	TP1	dorsal.undiff
-4,83	0,709901789	240607_8	TP1	dorsal.undiff
-4,14	0,663102434	240607_8	TP1	dorsal.undiff
-3,45	0,704038974	240607_8	TP1	dorsal.undiff
-2,76	0,693958453	240607_8	TP1	dorsal.undiff
-2,07	0,680151873	240607_8	TP1	dorsal.undiff
-1,38	0,671828803	240607_8	TP1	dorsal.undiff
-0,69	0,690229656	240607_8	TP1	dorsal.undiff
0	0,728179307	240607_8	TP1	dorsal.undiff
0,69	0,694861373	240607_8	TP1	dorsal.diff
1,38	0,700905502	240607_8	TP1	dorsal.diff
2,07	0,748481639	240607_8	TP1	dorsal.diff
2,76	0,751729831	240607_8	TP1	dorsal.diff
3,45	0,750883751	240607_8	TP1	dorsal.diff
4,14	0,72461354	240607_8	TP1	dorsal.diff
4,83	0,742857096	240607_8	TP1	dorsal.diff
5,52	0,726930711	240607_8	TP1	dorsal.diff
6,21	0,743440071	240607_8	TP1	dorsal.diff
6,9	0,738950072	240607_8	TP1	dorsal.diff
7,59	0,719125163	240607_8	TP1	dorsal.diff
8,28	0,724045203	240607_8	TP1	dorsal.diff
8,97	0,694017485	240607_8	TP1	dorsal.diff
9,66	0,728264199	240607_8	TP1	dorsal.diff
10,35	0,760332094	240607_8	TP1	dorsal.diff
11,04	0,755398847	240607_8	TP1	dorsal.diff
11,73	0,79152768	240607_8	TP1	dorsal.diff
12,42	0,767815056	240607_8	TP1	dorsal.diff
13,11	0,757050396	240607_8	TP1	dorsal.diff
13,8	0,745688768	240607_8	TP1	dorsal.diff
14,49	0,739815872	240607_8	TP1	dorsal.diff
15,18	0,752541964	240607_8	TP1	dorsal.diff
15,87	0,736742244	240607_8	TP1	dorsal.diff
16,56	0,758150517	240607_8	TP1	dorsal.diff
17,25	0,739461572	240607_8	TP1	dorsal.diff
17,94	0,715572984	240607_8	TP1	dorsal.diff
18,63	0,735854261	240607_8	TP1	dorsal.diff
19,32	0,711241857	240607_8	TP1	dorsal.diff
20,01	0,732933475	240607_8	TP1	dorsal.diff
20,7	0,706050493	240607_8	TP1	dorsal.diff
21,39	0,680880215	240607_8	TP1	dorsal.diff
22,08	0,659390796	240607_8	TP1	dorsal.diff
-14,49	0,720997466	240607_6	TP1	dorsal.undiff
-13,8	0,721778203	240607_6	TP1	dorsal.undiff
-13,11	0,717887493	240607_6	TP1	dorsal.undiff
-12,42	0,699807573	240607_6	TP1	dorsal.undiff
-11,73	0,794350819	240607_6	TP1	dorsal.undiff
-11,04	0,762715941	240607_6	TP1	dorsal.undiff
-10,35	0,746183931	240607_6	TP1	dorsal.undiff
-9,66	0,71722614	240607_6	TP1	dorsal.undiff
-8,97	0,717010062	240607_6	TP1	dorsal.undiff
-8,28	0,719099326	240607_6	TP1	dorsal.undiff
-7,59	0,763772039	240607_6	TP1	dorsal.undiff
-6,9	0,746322959	240607_6	TP1	dorsal.undiff
-6,21	0,7318401	240607_6	TP1	dorsal.undiff
-5,52	0,72641652	240607_6	TP1	dorsal.undiff
-4,83	0,763631977	240607_6	TP1	dorsal.undiff
-4,14	0,739250945	240607_6	TP1	dorsal.undiff
-3,45	0,732274861	240607_6	TP1	dorsal.undiff
-2,76	0,71952654	240607_6	TP1	dorsal.undiff
-2,07	0,705797796	240607_6	TP1	dorsal.undiff
-1,38	0,703057318	240607_6	TP1	dorsal.undiff
-0,69	0,73114781	240607_6	TP1	dorsal.undiff
0	0,738186813	240607_6	TP1	dorsal.undiff
0,69	0,700787013	240607_6	TP1	dorsal.diff
1,38	0,644979024	240607_6	TP1	dorsal.diff
2,07	0,661746088	240607_6	TP1	dorsal.diff
2,76	0,700396813	240607_6	TP1	dorsal.diff
3,45	0,684709165	240607_6	TP1	dorsal.diff
4,14	0,657503353	240607_6	TP1	dorsal.diff
4,83	0,720715902	240607_6	TP1	dorsal.diff
5,52	0,726607812	240607_6	TP1	dorsal.diff
6,21	0,66977077	240607_6	TP1	dorsal.diff
6,9	0,69532499	240607_6	TP1	dorsal.diff
7,59	0,687860565	240607_6	TP1	dorsal.diff
8,28	0,72355906	240607_6	TP1	dorsal.diff
8,97	0,709901316	240607_6	TP1	dorsal.diff
9,66	0,72495746	240607_6	TP1	dorsal.diff
10,35	0,712251545	240607_6	TP1	dorsal.diff
11,04	0,725209043	240607_6	TP1	dorsal.diff
11,73	0,729448691	240607_6	TP1	dorsal.diff
12,42	0,741109323	240607_6	TP1	dorsal.diff
13,11	0,722451418	240607_6	TP1	dorsal.diff
13,8	0,722012199	240607_6	TP1	dorsal.diff
14,49	0,737412328	240607_6	TP1	dorsal.diff
15,18	0,749729127	240607_6	TP1	dorsal.diff
15,87	0,713546267	240607_6	TP1	dorsal.diff
16,56	0,672112199	240607_6	TP1	dorsal.diff
17,25	0,712841957	240607_6	TP1	dorsal.diff
17,94	0,692395027	240607_6	TP1	dorsal.diff
-24,84	0,818415967	240612_3	TP2	dorsal.undiff
-24,15	0,836932294	240612_3	TP2	dorsal.undiff
-23,46	0,872238876	240612_3	TP2	dorsal.undiff
-22,77	0,840537682	240612_3	TP2	dorsal.undiff
-22,08	0,847656777	240612_3	TP2	dorsal.undiff
-21,39	0,835550562	240612_3	TP2	dorsal.undiff
-20,7	0,838637376	240612_3	TP2	dorsal.undiff
-20,01	0,812065616	240612_3	TP2	dorsal.undiff
-19,32	0,777327586	240612_3	TP2	dorsal.undiff
-18,63	0,81314968	240612_3	TP2	dorsal.undiff
-17,94	0,794091733	240612_3	TP2	dorsal.undiff
-17,25	0,777583235	240612_3	TP2	dorsal.undiff
-16,56	0,776397937	240612_3	TP2	dorsal.undiff
-15,87	0,812609374	240612_3	TP2	dorsal.undiff
-15,18	0,789958831	240612_3	TP2	dorsal.undiff
-14,49	0,78651702	240612_3	TP2	dorsal.undiff
-13,8	0,847106157	240612_3	TP2	dorsal.undiff
-13,11	0,782282698	240612_3	TP2	dorsal.undiff
-12,42	0,723530108	240612_3	TP2	dorsal.undiff
-11,73	0,761381824	240612_3	TP2	dorsal.undiff
-11,04	0,770785792	240612_3	TP2	dorsal.undiff
-10,35	0,784299268	240612_3	TP2	dorsal.undiff
-9,66	0,725214427	240612_3	TP2	dorsal.undiff
-8,97	0,796695348	240612_3	TP2	dorsal.undiff
-8,28	0,744463938	240612_3	TP2	dorsal.undiff
-7,59	0,771856239	240612_3	TP2	dorsal.undiff
-6,9	0,710426736	240612_3	TP2	dorsal.undiff
-6,21	0,705968945	240612_3	TP2	dorsal.undiff
-5,52	0,718029901	240612_3	TP2	dorsal.undiff
-4,83	0,717719813	240612_3	TP2	dorsal.undiff
-4,14	0,745887766	240612_3	TP2	dorsal.undiff
-3,45	0,733925059	240612_3	TP2	dorsal.undiff
-2,76	0,723986871	240612_3	TP2	dorsal.undiff
-2,07	0,769241087	240612_3	TP2	dorsal.undiff
-1,38	0,656684034	240612_3	TP2	dorsal.undiff
-0,69	0,662602495	240612_3	TP2	dorsal.undiff
0	0,60905623	240612_3	TP2	dorsal.undiff
0,69	0,636615551	240612_3	TP2	dorsal.diff
1,38	0,711552275	240612_3	TP2	dorsal.diff
2,07	0,662391625	240612_3	TP2	dorsal.diff
2,76	0,644975033	240612_3	TP2	dorsal.diff
3,45	0,599971141	240612_3	TP2	dorsal.diff
4,14	0,563743439	240612_3	TP2	dorsal.diff
4,83	0,553925271	240612_3	TP2	dorsal.diff
5,52	0,543923945	240612_3	TP2	dorsal.diff
6,21	0,486831873	240612_3	TP2	dorsal.diff
6,9	0,47775923	240612_3	TP2	dorsal.diff
7,59	0,478517229	240612_3	TP2	dorsal.diff
8,28	0,461193344	240612_3	TP2	dorsal.diff
8,97	0,459853429	240612_3	TP2	dorsal.diff
9,66	0,430960285	240612_3	TP2	dorsal.diff
10,35	0,39932269	240612_3	TP2	dorsal.diff
11,04	0,362705714	240612_3	TP2	dorsal.diff
11,73	0,37662641	240612_3	TP2	dorsal.diff
12,42	0,3735514	240612_3	TP2	dorsal.diff
13,11	0,359815055	240612_3	TP2	dorsal.diff
13,8	0,356099215	240612_3	TP2	dorsal.diff
14,49	0,404576552	240612_3	TP2	dorsal.diff
15,18	0,37844226	240612_3	TP2	dorsal.diff
15,87	0,382420642	240612_3	TP2	dorsal.diff
16,56	0,340879592	240612_3	TP2	dorsal.diff
17,25	0,378863741	240612_3	TP2	dorsal.diff
17,94	0,340249499	240612_3	TP2	dorsal.diff
18,63	0,306069796	240612_3	TP2	dorsal.diff
19,32	0,356296441	240612_3	TP2	dorsal.diff
20,01	0,335441788	240612_3	TP2	dorsal.diff
20,7	0,304749301	240612_3	TP2	dorsal.diff
21,39	0,298176832	240612_3	TP2	dorsal.diff
22,08	0,314131097	240612_3	TP2	dorsal.diff
22,77	0,305769009	240612_3	TP2	dorsal.diff
23,46	0,32305966	240612_3	TP2	dorsal.diff
24,15	0,328531573	240612_3	TP2	dorsal.diff
24,84	0,320939431	240612_3	TP2	dorsal.diff
-14,49	0,731450301	240607_6	TP2	dorsal.undiff
-13,8	0,749652835	240607_6	TP2	dorsal.undiff
-13,11	0,713927177	240607_6	TP2	dorsal.undiff
-12,42	0,771217974	240607_6	TP2	dorsal.undiff
-11,73	0,75480084	240607_6	TP2	dorsal.undiff
-11,04	0,705417568	240607_6	TP2	dorsal.undiff
-10,35	0,616568243	240607_6	TP2	dorsal.undiff
-9,66	0,681837026	240607_6	TP2	dorsal.undiff
-8,97	0,728212162	240607_6	TP2	dorsal.undiff
-8,28	0,748881035	240607_6	TP2	dorsal.undiff
-7,59	0,771436301	240607_6	TP2	dorsal.undiff
-6,9	0,698221592	240607_6	TP2	dorsal.undiff
-6,21	0,777623427	240607_6	TP2	dorsal.undiff
-5,52	0,771643356	240607_6	TP2	dorsal.undiff
-4,83	0,732009058	240607_6	TP2	dorsal.undiff
-4,14	0,743103965	240607_6	TP2	dorsal.undiff
-3,45	0,759085673	240607_6	TP2	dorsal.undiff
-2,76	0,750924793	240607_6	TP2	dorsal.undiff
-2,07	0,784200804	240607_6	TP2	dorsal.undiff
-1,38	0,742246204	240607_6	TP2	dorsal.undiff
-0,69	0,713049299	240607_6	TP2	dorsal.undiff
0	0,722787214	240607_6	TP2	dorsal.undiff
0,69	0,72540334	240607_6	TP2	dorsal.diff
1,38	0,709873302	240607_6	TP2	dorsal.diff
2,07	0,659269258	240607_6	TP2	dorsal.diff
2,76	0,65078919	240607_6	TP2	dorsal.diff
3,45	0,633496452	240607_6	TP2	dorsal.diff
4,14	0,624441704	240607_6	TP2	dorsal.diff
4,83	0,583852893	240607_6	TP2	dorsal.diff
5,52	0,619662277	240607_6	TP2	dorsal.diff
6,21	0,581443374	240607_6	TP2	dorsal.diff
6,9	0,589459492	240607_6	TP2	dorsal.diff
7,59	0,557561804	240607_6	TP2	dorsal.diff
8,28	0,564878672	240607_6	TP2	dorsal.diff
8,97	0,557694861	240607_6	TP2	dorsal.diff
9,66	0,546803847	240607_6	TP2	dorsal.diff
10,35	0,505996395	240607_6	TP2	dorsal.diff
11,04	0,450464031	240607_6	TP2	dorsal.diff
11,73	0,430434062	240607_6	TP2	dorsal.diff
12,42	0,402082344	240607_6	TP2	dorsal.diff
13,11	0,401614895	240607_6	TP2	dorsal.diff
13,8	0,369441259	240607_6	TP2	dorsal.diff
14,49	0,358981717	240607_6	TP2	dorsal.diff
15,18	0,349590903	240607_6	TP2	dorsal.diff
15,87	0,310460636	240607_6	TP2	dorsal.diff
16,56	0,305795114	240607_6	TP2	dorsal.diff
17,25	0,294005719	240607_6	TP2	dorsal.diff
17,94	0,349557185	240607_6	TP2	dorsal.diff
-22,08	0,783299775	240607_8	TP2	dorsal.undiff
-21,39	0,834242399	240607_8	TP2	dorsal.undiff
-20,7	0,766545399	240607_8	TP2	dorsal.undiff
-20,01	0,715208306	240607_8	TP2	dorsal.undiff
-19,32	0,762030093	240607_8	TP2	dorsal.undiff
-18,63	0,833866387	240607_8	TP2	dorsal.undiff
-17,94	0,808049978	240607_8	TP2	dorsal.undiff
-17,25	0,766122076	240607_8	TP2	dorsal.undiff
-16,56	0,785371265	240607_8	TP2	dorsal.undiff
-15,87	0,718206991	240607_8	TP2	dorsal.undiff
-15,18	0,683135883	240607_8	TP2	dorsal.undiff
-14,49	0,691411806	240607_8	TP2	dorsal.undiff
-13,8	0,737687717	240607_8	TP2	dorsal.undiff
-13,11	0,785952642	240607_8	TP2	dorsal.undiff
-12,42	0,780888363	240607_8	TP2	dorsal.undiff
-11,73	0,788530693	240607_8	TP2	dorsal.undiff
-11,04	0,819560308	240607_8	TP2	dorsal.undiff
-10,35	0,753762434	240607_8	TP2	dorsal.undiff
-9,66	0,735750308	240607_8	TP2	dorsal.undiff
-8,97	0,760399454	240607_8	TP2	dorsal.undiff
-8,28	0,836107353	240607_8	TP2	dorsal.undiff
-7,59	0,784232993	240607_8	TP2	dorsal.undiff
-6,9	0,808680357	240607_8	TP2	dorsal.undiff
-6,21	0,820121513	240607_8	TP2	dorsal.undiff
-5,52	0,784738571	240607_8	TP2	dorsal.undiff
-4,83	0,784164922	240607_8	TP2	dorsal.undiff
-4,14	0,805582101	240607_8	TP2	dorsal.undiff
-3,45	0,814689883	240607_8	TP2	dorsal.undiff
-2,76	0,794440344	240607_8	TP2	dorsal.undiff
-2,07	0,856914085	240607_8	TP2	dorsal.undiff
-1,38	0,841897792	240607_8	TP2	dorsal.undiff
-0,69	0,870564388	240607_8	TP2	dorsal.undiff
0	0,785862523	240607_8	TP2	dorsal.undiff
0,69	0,72568738	240607_8	TP2	dorsal.diff
1,38	0,706990737	240607_8	TP2	dorsal.diff
2,07	0,652374917	240607_8	TP2	dorsal.diff
2,76	0,635973808	240607_8	TP2	dorsal.diff
3,45	0,602134647	240607_8	TP2	dorsal.diff
4,14	0,564147309	240607_8	TP2	dorsal.diff
4,83	0,583750748	240607_8	TP2	dorsal.diff
5,52	0,523152956	240607_8	TP2	dorsal.diff
6,21	0,5010336	240607_8	TP2	dorsal.diff
6,9	0,444725828	240607_8	TP2	dorsal.diff
7,59	0,360494671	240607_8	TP2	dorsal.diff
8,28	0,365032567	240607_8	TP2	dorsal.diff
8,97	0,343009457	240607_8	TP2	dorsal.diff
9,66	0,340477716	240607_8	TP2	dorsal.diff
10,35	0,298449745	240607_8	TP2	dorsal.diff
11,04	0,332960205	240607_8	TP2	dorsal.diff
11,73	0,325460518	240607_8	TP2	dorsal.diff
12,42	0,308604121	240607_8	TP2	dorsal.diff
13,11	0,29931178	240607_8	TP2	dorsal.diff
13,8	0,291009079	240607_8	TP2	dorsal.diff
14,49	0,295317691	240607_8	TP2	dorsal.diff
15,18	0,306914253	240607_8	TP2	dorsal.diff
15,87	0,328900989	240607_8	TP2	dorsal.diff
16,56	0,31282763	240607_8	TP2	dorsal.diff
17,25	0,303051005	240607_8	TP2	dorsal.diff
17,94	0,274355437	240607_8	TP2	dorsal.diff
18,63	0,289083035	240607_8	TP2	dorsal.diff
19,32	0,279976841	240607_8	TP2	dorsal.diff
20,01	0,306011112	240607_8	TP2	dorsal.diff
20,7	0,339573052	240607_8	TP2	dorsal.diff
21,39	0,342103186	240607_8	TP2	dorsal.diff
22,08	0,311433435	240607_8	TP2	dorsal.diff
-20,7	0,65999146	240709_9	TP2	dorsal.undiff
-20,01	0,675657794	240709_9	TP2	dorsal.undiff
-19,32	0,597447517	240709_9	TP2	dorsal.undiff
-18,63	0,635028111	240709_9	TP2	dorsal.undiff
-17,94	0,674458697	240709_9	TP2	dorsal.undiff
-17,25	0,629230906	240709_9	TP2	dorsal.undiff
-16,56	0,689041081	240709_9	TP2	dorsal.undiff
-15,87	0,663566927	240709_9	TP2	dorsal.undiff
-15,18	0,623324681	240709_9	TP2	dorsal.undiff
-14,49	0,684736629	240709_9	TP2	dorsal.undiff
-13,8	0,706483358	240709_9	TP2	dorsal.undiff
-13,11	0,646910379	240709_9	TP2	dorsal.undiff
-12,42	0,618255375	240709_9	TP2	dorsal.undiff
-11,73	0,678732739	240709_9	TP2	dorsal.undiff
-11,04	0,719447759	240709_9	TP2	dorsal.undiff
-10,35	0,689488945	240709_9	TP2	dorsal.undiff
-9,66	0,764855849	240709_9	TP2	dorsal.undiff
-8,97	0,681596499	240709_9	TP2	dorsal.undiff
-8,28	0,617915987	240709_9	TP2	dorsal.undiff
-7,59	0,586190175	240709_9	TP2	dorsal.undiff
-6,9	0,594685306	240709_9	TP2	dorsal.undiff
-6,21	0,570817383	240709_9	TP2	dorsal.undiff
-5,52	0,558581852	240709_9	TP2	dorsal.undiff
-4,83	0,514892585	240709_9	TP2	dorsal.undiff
-4,14	0,588066544	240709_9	TP2	dorsal.undiff
-3,45	0,603126895	240709_9	TP2	dorsal.undiff
-2,76	0,587598553	240709_9	TP2	dorsal.undiff
-2,07	0,544452608	240709_9	TP2	dorsal.undiff
-1,38	0,515530686	240709_9	TP2	dorsal.undiff
-0,69	0,519641671	240709_9	TP2	dorsal.undiff
0	0,498766946	240709_9	TP2	dorsal.undiff
0,69	0,483162189	240709_9	TP2	dorsal.diff
1,38	0,435894717	240709_9	TP2	dorsal.diff
2,07	0,472628579	240709_9	TP2	dorsal.diff
2,76	0,443699624	240709_9	TP2	dorsal.diff
3,45	0,453443615	240709_9	TP2	dorsal.diff
4,14	0,508598209	240709_9	TP2	dorsal.diff
4,83	0,50099012	240709_9	TP2	dorsal.diff
5,52	0,469159335	240709_9	TP2	dorsal.diff
6,21	0,547010311	240709_9	TP2	dorsal.diff
6,9	0,532755063	240709_9	TP2	dorsal.diff
7,59	0,502456102	240709_9	TP2	dorsal.diff
8,28	0,464395403	240709_9	TP2	dorsal.diff
8,97	0,494245689	240709_9	TP2	dorsal.diff
9,66	0,49554641	240709_9	TP2	dorsal.diff
10,35	0,495063648	240709_9	TP2	dorsal.diff
11,04	0,487188138	240709_9	TP2	dorsal.diff
11,73	0,526867763	240709_9	TP2	dorsal.diff
12,42	0,510497071	240709_9	TP2	dorsal.diff
13,11	0,497772083	240709_9	TP2	dorsal.diff
13,8	0,504307633	240709_9	TP2	dorsal.diff
14,49	0,536962351	240709_9	TP2	dorsal.diff
15,18	0,47709911	240709_9	TP2	dorsal.diff
15,87	0,43598541	240709_9	TP2	dorsal.diff
16,56	0,441920891	240709_9	TP2	dorsal.diff
17,25	0,447376232	240709_9	TP2	dorsal.diff
17,94	0,528127798	240709_9	TP2	dorsal.diff
18,63	0,592803925	240709_9	TP2	dorsal.diff
19,32	0,524231374	240709_9	TP2	dorsal.diff
20,01	0,45743441	240709_9	TP2	dorsal.diff
20,7	0,448195258	240709_9	TP2	dorsal.diff
-24,84	0,721647753	240612_3	TP1	ventral.undiff
-24,15	0,685436823	240612_3	TP1	ventral.undiff
-23,46	0,667916048	240612_3	TP1	ventral.undiff
-22,77	0,751654523	240612_3	TP1	ventral.undiff
-22,08	0,707466579	240612_3	TP1	ventral.undiff
-21,39	0,679297422	240612_3	TP1	ventral.undiff
-20,7	0,712432314	240612_3	TP1	ventral.undiff
-20,01	0,658443782	240612_3	TP1	ventral.undiff
-19,32	0,659813856	240612_3	TP1	ventral.undiff
-18,63	0,696496459	240612_3	TP1	ventral.undiff
-17,94	0,751902859	240612_3	TP1	ventral.undiff
-17,25	0,761386637	240612_3	TP1	ventral.undiff
-16,56	0,688355165	240612_3	TP1	ventral.undiff
-15,87	0,677557031	240612_3	TP1	ventral.undiff
-15,18	0,693229142	240612_3	TP1	ventral.undiff
-14,49	0,678258442	240612_3	TP1	ventral.undiff
-13,8	0,692816827	240612_3	TP1	ventral.undiff
-13,11	0,64206724	240612_3	TP1	ventral.undiff
-12,42	0,66758003	240612_3	TP1	ventral.undiff
-11,73	0,661237757	240612_3	TP1	ventral.undiff
-11,04	0,620516793	240612_3	TP1	ventral.undiff
-10,35	0,610776269	240612_3	TP1	ventral.undiff
-9,66	0,652891074	240612_3	TP1	ventral.undiff
-8,97	0,706963125	240612_3	TP1	ventral.undiff
-8,28	0,685143448	240612_3	TP1	ventral.undiff
-7,59	0,654273946	240612_3	TP1	ventral.undiff
-6,9	0,664522187	240612_3	TP1	ventral.undiff
-6,21	0,640455035	240612_3	TP1	ventral.undiff
-5,52	0,595110789	240612_3	TP1	ventral.undiff
-4,83	0,648972664	240612_3	TP1	ventral.undiff
-4,14	0,640934837	240612_3	TP1	ventral.undiff
-3,45	0,599369608	240612_3	TP1	ventral.undiff
-2,76	0,644116093	240612_3	TP1	ventral.undiff
-2,07	0,628008813	240612_3	TP1	ventral.undiff
-1,38	0,560366736	240612_3	TP1	ventral.undiff
-0,69	0,610911791	240612_3	TP1	ventral.undiff
0	0,648153353	240612_3	TP1	ventral.undiff
0,69	0,60208412	240612_3	TP1	ventral.diff
1,38	0,63052456	240612_3	TP1	ventral.diff
2,07	0,654098744	240612_3	TP1	ventral.diff
2,76	0,637823228	240612_3	TP1	ventral.diff
3,45	0,680593179	240612_3	TP1	ventral.diff
4,14	0,642424641	240612_3	TP1	ventral.diff
4,83	0,709075598	240612_3	TP1	ventral.diff
5,52	0,719196954	240612_3	TP1	ventral.diff
6,21	0,694221487	240612_3	TP1	ventral.diff
6,9	0,724965933	240612_3	TP1	ventral.diff
7,59	0,630599752	240612_3	TP1	ventral.diff
8,28	0,646739637	240612_3	TP1	ventral.diff
8,97	0,684546468	240612_3	TP1	ventral.diff
9,66	0,649613591	240612_3	TP1	ventral.diff
10,35	0,663031734	240612_3	TP1	ventral.diff
11,04	0,687860519	240612_3	TP1	ventral.diff
11,73	0,74324662	240612_3	TP1	ventral.diff
12,42	0,690922614	240612_3	TP1	ventral.diff
13,11	0,637741946	240612_3	TP1	ventral.diff
13,8	0,664472611	240612_3	TP1	ventral.diff
14,49	0,663539362	240612_3	TP1	ventral.diff
15,18	0,680833671	240612_3	TP1	ventral.diff
15,87	0,700714329	240612_3	TP1	ventral.diff
16,56	0,63562377	240612_3	TP1	ventral.diff
17,25	0,702069586	240612_3	TP1	ventral.diff
17,94	0,741585273	240612_3	TP1	ventral.diff
18,63	0,734210681	240612_3	TP1	ventral.diff
19,32	0,697825983	240612_3	TP1	ventral.diff
20,01	0,687396062	240612_3	TP1	ventral.diff
20,7	0,681494095	240612_3	TP1	ventral.diff
21,39	0,697715082	240612_3	TP1	ventral.diff
22,08	0,649171967	240612_3	TP1	ventral.diff
22,77	0,624710024	240612_3	TP1	ventral.diff
23,46	0,644672581	240612_3	TP1	ventral.diff
24,15	0,72264469	240612_3	TP1	ventral.diff
24,84	0,826098448	240612_3	TP1	ventral.diff
-20,7	0,565003352	240709_9	TP1	ventral.undiff
-20,01	0,562138632	240709_9	TP1	ventral.undiff
-19,32	0,608445504	240709_9	TP1	ventral.undiff
-18,63	0,61226834	240709_9	TP1	ventral.undiff
-17,94	0,603641646	240709_9	TP1	ventral.undiff
-17,25	0,583910692	240709_9	TP1	ventral.undiff
-16,56	0,632647127	240709_9	TP1	ventral.undiff
-15,87	0,656181705	240709_9	TP1	ventral.undiff
-15,18	0,659824769	240709_9	TP1	ventral.undiff
-14,49	0,64172473	240709_9	TP1	ventral.undiff
-13,8	0,667509612	240709_9	TP1	ventral.undiff
-13,11	0,671737017	240709_9	TP1	ventral.undiff
-12,42	0,652017002	240709_9	TP1	ventral.undiff
-11,73	0,640102045	240709_9	TP1	ventral.undiff
-11,04	0,625272225	240709_9	TP1	ventral.undiff
-10,35	0,64444997	240709_9	TP1	ventral.undiff
-9,66	0,620129638	240709_9	TP1	ventral.undiff
-8,97	0,685172776	240709_9	TP1	ventral.undiff
-8,28	0,704652553	240709_9	TP1	ventral.undiff
-7,59	0,705806232	240709_9	TP1	ventral.undiff
-6,9	0,692030302	240709_9	TP1	ventral.undiff
-6,21	0,602711404	240709_9	TP1	ventral.undiff
-5,52	0,610341886	240709_9	TP1	ventral.undiff
-4,83	0,601161761	240709_9	TP1	ventral.undiff
-4,14	0,666396122	240709_9	TP1	ventral.undiff
-3,45	0,653786965	240709_9	TP1	ventral.undiff
-2,76	0,611950713	240709_9	TP1	ventral.undiff
-2,07	0,605748685	240709_9	TP1	ventral.undiff
-1,38	0,616286947	240709_9	TP1	ventral.undiff
-0,69	0,62972771	240709_9	TP1	ventral.undiff
0	0,693300287	240709_9	TP1	ventral.undiff
0,69	0,717703308	240709_9	TP1	ventral.diff
1,38	0,667123403	240709_9	TP1	ventral.diff
2,07	0,56904161	240709_9	TP1	ventral.diff
2,76	0,625689817	240709_9	TP1	ventral.diff
3,45	0,583628086	240709_9	TP1	ventral.diff
4,14	0,614587561	240709_9	TP1	ventral.diff
4,83	0,605506906	240709_9	TP1	ventral.diff
5,52	0,594758985	240709_9	TP1	ventral.diff
6,21	0,573747252	240709_9	TP1	ventral.diff
6,9	0,560195823	240709_9	TP1	ventral.diff
7,59	0,586648349	240709_9	TP1	ventral.diff
8,28	0,611485056	240709_9	TP1	ventral.diff
8,97	0,585727183	240709_9	TP1	ventral.diff
9,66	0,589291172	240709_9	TP1	ventral.diff
10,35	0,571052477	240709_9	TP1	ventral.diff
11,04	0,588361145	240709_9	TP1	ventral.diff
11,73	0,597389981	240709_9	TP1	ventral.diff
12,42	0,554995565	240709_9	TP1	ventral.diff
13,11	0,564709098	240709_9	TP1	ventral.diff
13,8	0,553410299	240709_9	TP1	ventral.diff
14,49	0,543113961	240709_9	TP1	ventral.diff
15,18	0,550726944	240709_9	TP1	ventral.diff
15,87	0,552833095	240709_9	TP1	ventral.diff
16,56	0,527107015	240709_9	TP1	ventral.diff
17,25	0,531360446	240709_9	TP1	ventral.diff
17,94	0,560803065	240709_9	TP1	ventral.diff
18,63	0,594036793	240709_9	TP1	ventral.diff
19,32	0,606510819	240709_9	TP1	ventral.diff
20,01	0,608043269	240709_9	TP1	ventral.diff
20,7	0,592852514	240709_9	TP1	ventral.diff
-22,08	0,729160583	240607_8	TP1	ventral.undiff
-21,39	0,711201968	240607_8	TP1	ventral.undiff
-20,7	0,74240948	240607_8	TP1	ventral.undiff
-20,01	0,764797441	240607_8	TP1	ventral.undiff
-19,32	0,739201467	240607_8	TP1	ventral.undiff
-18,63	0,731877347	240607_8	TP1	ventral.undiff
-17,94	0,720323311	240607_8	TP1	ventral.undiff
-17,25	0,74397449	240607_8	TP1	ventral.undiff
-16,56	0,738387571	240607_8	TP1	ventral.undiff
-15,87	0,725845719	240607_8	TP1	ventral.undiff
-15,18	0,739463025	240607_8	TP1	ventral.undiff
-14,49	0,700091546	240607_8	TP1	ventral.undiff
-13,8	0,712647983	240607_8	TP1	ventral.undiff
-13,11	0,714917318	240607_8	TP1	ventral.undiff
-12,42	0,698957949	240607_8	TP1	ventral.undiff
-11,73	0,682172535	240607_8	TP1	ventral.undiff
-11,04	0,727782858	240607_8	TP1	ventral.undiff
-10,35	0,774107861	240607_8	TP1	ventral.undiff
-9,66	0,78279361	240607_8	TP1	ventral.undiff
-8,97	0,742689165	240607_8	TP1	ventral.undiff
-8,28	0,756569544	240607_8	TP1	ventral.undiff
-7,59	0,77211961	240607_8	TP1	ventral.undiff
-6,9	0,774885846	240607_8	TP1	ventral.undiff
-6,21	0,718046238	240607_8	TP1	ventral.undiff
-5,52	0,73852253	240607_8	TP1	ventral.undiff
-4,83	0,707850849	240607_8	TP1	ventral.undiff
-4,14	0,754762681	240607_8	TP1	ventral.undiff
-3,45	0,740330448	240607_8	TP1	ventral.undiff
-2,76	0,755950203	240607_8	TP1	ventral.undiff
-2,07	0,703619633	240607_8	TP1	ventral.undiff
-1,38	0,749354091	240607_8	TP1	ventral.undiff
-0,69	0,765342555	240607_8	TP1	ventral.undiff
0	0,777980496	240607_8	TP1	ventral.undiff
0,69	0,750191475	240607_8	TP1	ventral.diff
1,38	0,728600152	240607_8	TP1	ventral.diff
2,07	0,785518196	240607_8	TP1	ventral.diff
2,76	0,812014543	240607_8	TP1	ventral.diff
3,45	0,79477431	240607_8	TP1	ventral.diff
4,14	0,766743201	240607_8	TP1	ventral.diff
4,83	0,758310344	240607_8	TP1	ventral.diff
5,52	0,753447872	240607_8	TP1	ventral.diff
6,21	0,792993737	240607_8	TP1	ventral.diff
6,9	0,79524432	240607_8	TP1	ventral.diff
7,59	0,756273668	240607_8	TP1	ventral.diff
8,28	0,772604251	240607_8	TP1	ventral.diff
8,97	0,75159471	240607_8	TP1	ventral.diff
9,66	0,752052388	240607_8	TP1	ventral.diff
10,35	0,696291669	240607_8	TP1	ventral.diff
11,04	0,743818721	240607_8	TP1	ventral.diff
11,73	0,743303276	240607_8	TP1	ventral.diff
12,42	0,739995215	240607_8	TP1	ventral.diff
13,11	0,738289264	240607_8	TP1	ventral.diff
13,8	0,73674716	240607_8	TP1	ventral.diff
14,49	0,757654045	240607_8	TP1	ventral.diff
15,18	0,705444848	240607_8	TP1	ventral.diff
15,87	0,754659903	240607_8	TP1	ventral.diff
16,56	0,733374614	240607_8	TP1	ventral.diff
17,25	0,729623862	240607_8	TP1	ventral.diff
17,94	0,728194979	240607_8	TP1	ventral.diff
18,63	0,7472544	240607_8	TP1	ventral.diff
19,32	0,732378591	240607_8	TP1	ventral.diff
20,01	0,740224525	240607_8	TP1	ventral.diff
20,7	0,701998173	240607_8	TP1	ventral.diff
21,39	0,733026537	240607_8	TP1	ventral.diff
22,08	0,74008878	240607_8	TP1	ventral.diff
-14,49	0,719096625	240607_6	TP1	ventral.undiff
-13,8	0,777333483	240607_6	TP1	ventral.undiff
-13,11	0,750037875	240607_6	TP1	ventral.undiff
-12,42	0,700532761	240607_6	TP1	ventral.undiff
-11,73	0,680872249	240607_6	TP1	ventral.undiff
-11,04	0,727106618	240607_6	TP1	ventral.undiff
-10,35	0,686820714	240607_6	TP1	ventral.undiff
-9,66	0,740383508	240607_6	TP1	ventral.undiff
-8,97	0,756786407	240607_6	TP1	ventral.undiff
-8,28	0,739732491	240607_6	TP1	ventral.undiff
-7,59	0,731427688	240607_6	TP1	ventral.undiff
-6,9	0,729812688	240607_6	TP1	ventral.undiff
-6,21	0,707288371	240607_6	TP1	ventral.undiff
-5,52	0,774364934	240607_6	TP1	ventral.undiff
-4,83	0,697344953	240607_6	TP1	ventral.undiff
-4,14	0,68659201	240607_6	TP1	ventral.undiff
-3,45	0,734554094	240607_6	TP1	ventral.undiff
-2,76	0,703213254	240607_6	TP1	ventral.undiff
-2,07	0,68137886	240607_6	TP1	ventral.undiff
-1,38	0,655300924	240607_6	TP1	ventral.undiff
-0,69	0,677545833	240607_6	TP1	ventral.undiff
0	0,625985244	240607_6	TP1	ventral.undiff
0,69	0,640338755	240607_6	TP1	ventral.diff
1,38	0,689254261	240607_6	TP1	ventral.diff
2,07	0,675590143	240607_6	TP1	ventral.diff
2,76	0,688923513	240607_6	TP1	ventral.diff
3,45	0,701578962	240607_6	TP1	ventral.diff
4,14	0,737952173	240607_6	TP1	ventral.diff
4,83	0,692135406	240607_6	TP1	ventral.diff
5,52	0,694168143	240607_6	TP1	ventral.diff
6,21	0,71153866	240607_6	TP1	ventral.diff
6,9	0,694470073	240607_6	TP1	ventral.diff
7,59	0,697539998	240607_6	TP1	ventral.diff
8,28	0,721270256	240607_6	TP1	ventral.diff
8,97	0,679976329	240607_6	TP1	ventral.diff
9,66	0,687263097	240607_6	TP1	ventral.diff
10,35	0,717327332	240607_6	TP1	ventral.diff
11,04	0,695561728	240607_6	TP1	ventral.diff
11,73	0,714158006	240607_6	TP1	ventral.diff
12,42	0,697960015	240607_6	TP1	ventral.diff
13,11	0,761958946	240607_6	TP1	ventral.diff
13,8	0,71024039	240607_6	TP1	ventral.diff
14,49	0,71235053	240607_6	TP1	ventral.diff
15,18	0,753938336	240607_6	TP1	ventral.diff
15,87	0,735532103	240607_6	TP1	ventral.diff
16,56	0,662913914	240607_6	TP1	ventral.diff
17,25	0,711807486	240607_6	TP1	ventral.diff
17,94	0,72229599	240607_6	TP1	ventral.diff
-24,84	0,320145881	240612_3	TP2	ventral.undiff
-24,15	0,381072247	240612_3	TP2	ventral.undiff
-23,46	0,332320962	240612_3	TP2	ventral.undiff
-22,77	0,324177105	240612_3	TP2	ventral.undiff
-22,08	0,327253808	240612_3	TP2	ventral.undiff
-21,39	0,378688386	240612_3	TP2	ventral.undiff
-20,7	0,357264035	240612_3	TP2	ventral.undiff
-20,01	0,334980352	240612_3	TP2	ventral.undiff
-19,32	0,295369982	240612_3	TP2	ventral.undiff
-18,63	0,315506397	240612_3	TP2	ventral.undiff
-17,94	0,300198811	240612_3	TP2	ventral.undiff
-17,25	0,319864609	240612_3	TP2	ventral.undiff
-16,56	0,339265126	240612_3	TP2	ventral.undiff
-15,87	0,331248621	240612_3	TP2	ventral.undiff
-15,18	0,296343098	240612_3	TP2	ventral.undiff
-14,49	0,342411257	240612_3	TP2	ventral.undiff
-13,8	0,345246359	240612_3	TP2	ventral.undiff
-13,11	0,326645954	240612_3	TP2	ventral.undiff
-12,42	0,324201007	240612_3	TP2	ventral.undiff
-11,73	0,309330251	240612_3	TP2	ventral.undiff
-11,04	0,299865129	240612_3	TP2	ventral.undiff
-10,35	0,304693922	240612_3	TP2	ventral.undiff
-9,66	0,37055004	240612_3	TP2	ventral.undiff
-8,97	0,34232784	240612_3	TP2	ventral.undiff
-8,28	0,301568028	240612_3	TP2	ventral.undiff
-7,59	0,291447782	240612_3	TP2	ventral.undiff
-6,9	0,314371404	240612_3	TP2	ventral.undiff
-6,21	0,333362377	240612_3	TP2	ventral.undiff
-5,52	0,378928404	240612_3	TP2	ventral.undiff
-4,83	0,333233465	240612_3	TP2	ventral.undiff
-4,14	0,326832801	240612_3	TP2	ventral.undiff
-3,45	0,334927543	240612_3	TP2	ventral.undiff
-2,76	0,316055267	240612_3	TP2	ventral.undiff
-2,07	0,360007256	240612_3	TP2	ventral.undiff
-1,38	0,341687567	240612_3	TP2	ventral.undiff
-0,69	0,285309402	240612_3	TP2	ventral.undiff
0	0,288796701	240612_3	TP2	ventral.undiff
0,69	0,335617458	240612_3	TP2	ventral.diff
1,38	0,339655148	240612_3	TP2	ventral.diff
2,07	0,286248582	240612_3	TP2	ventral.diff
2,76	0,264964305	240612_3	TP2	ventral.diff
3,45	0,282392235	240612_3	TP2	ventral.diff
4,14	0,254004428	240612_3	TP2	ventral.diff
4,83	0,255000867	240612_3	TP2	ventral.diff
5,52	0,311394606	240612_3	TP2	ventral.diff
6,21	0,254713772	240612_3	TP2	ventral.diff
6,9	0,275548031	240612_3	TP2	ventral.diff
7,59	0,276148042	240612_3	TP2	ventral.diff
8,28	0,257787202	240612_3	TP2	ventral.diff
8,97	0,279328294	240612_3	TP2	ventral.diff
9,66	0,23002786	240612_3	TP2	ventral.diff
10,35	0,278353815	240612_3	TP2	ventral.diff
11,04	0,310902135	240612_3	TP2	ventral.diff
11,73	0,277526055	240612_3	TP2	ventral.diff
12,42	0,26452074	240612_3	TP2	ventral.diff
13,11	0,313903206	240612_3	TP2	ventral.diff
13,8	0,28421471	240612_3	TP2	ventral.diff
14,49	0,284804643	240612_3	TP2	ventral.diff
15,18	0,287682238	240612_3	TP2	ventral.diff
15,87	0,275345846	240612_3	TP2	ventral.diff
16,56	0,317891693	240612_3	TP2	ventral.diff
17,25	0,357478114	240612_3	TP2	ventral.diff
17,94	0,350691764	240612_3	TP2	ventral.diff
18,63	0,345368612	240612_3	TP2	ventral.diff
19,32	0,293373441	240612_3	TP2	ventral.diff
20,01	0,315492079	240612_3	TP2	ventral.diff
20,7	0,322739207	240612_3	TP2	ventral.diff
21,39	0,308746443	240612_3	TP2	ventral.diff
22,08	0,309057991	240612_3	TP2	ventral.diff
22,77	0,314811655	240612_3	TP2	ventral.diff
23,46	0,309637389	240612_3	TP2	ventral.diff
24,15	0,257760039	240612_3	TP2	ventral.diff
24,84	0,325708206	240612_3	TP2	ventral.diff
-14,49	0,312250058	240607_6	TP2	ventral.undiff
-13,8	0,321361202	240607_6	TP2	ventral.undiff
-13,11	0,297679175	240607_6	TP2	ventral.undiff
-12,42	0,306507025	240607_6	TP2	ventral.undiff
-11,73	0,315566653	240607_6	TP2	ventral.undiff
-11,04	0,358319779	240607_6	TP2	ventral.undiff
-10,35	0,3570337	240607_6	TP2	ventral.undiff
-9,66	0,351661319	240607_6	TP2	ventral.undiff
-8,97	0,355306381	240607_6	TP2	ventral.undiff
-8,28	0,356367812	240607_6	TP2	ventral.undiff
-7,59	0,336737746	240607_6	TP2	ventral.undiff
-6,9	0,306491627	240607_6	TP2	ventral.undiff
-6,21	0,355822492	240607_6	TP2	ventral.undiff
-5,52	0,365650278	240607_6	TP2	ventral.undiff
-4,83	0,324665588	240607_6	TP2	ventral.undiff
-4,14	0,33298345	240607_6	TP2	ventral.undiff
-3,45	0,339884427	240607_6	TP2	ventral.undiff
-2,76	0,381632842	240607_6	TP2	ventral.undiff
-2,07	0,338960195	240607_6	TP2	ventral.undiff
-1,38	0,34294081	240607_6	TP2	ventral.undiff
-0,69	0,356418493	240607_6	TP2	ventral.undiff
0	0,377934161	240607_6	TP2	ventral.undiff
0,69	0,365181784	240607_6	TP2	ventral.diff
1,38	0,316628455	240607_6	TP2	ventral.diff
2,07	0,284993524	240607_6	TP2	ventral.diff
2,76	0,272516062	240607_6	TP2	ventral.diff
3,45	0,265340134	240607_6	TP2	ventral.diff
4,14	0,272752055	240607_6	TP2	ventral.diff
4,83	0,297783202	240607_6	TP2	ventral.diff
5,52	0,288466588	240607_6	TP2	ventral.diff
6,21	0,280046709	240607_6	TP2	ventral.diff
6,9	0,274024556	240607_6	TP2	ventral.diff
7,59	0,265206844	240607_6	TP2	ventral.diff
8,28	0,29301459	240607_6	TP2	ventral.diff
8,97	0,31186333	240607_6	TP2	ventral.diff
9,66	0,289704179	240607_6	TP2	ventral.diff
10,35	0,288454457	240607_6	TP2	ventral.diff
11,04	0,29180156	240607_6	TP2	ventral.diff
11,73	0,285379213	240607_6	TP2	ventral.diff
12,42	0,319237422	240607_6	TP2	ventral.diff
13,11	0,303497614	240607_6	TP2	ventral.diff
13,8	0,29305683	240607_6	TP2	ventral.diff
14,49	0,240385871	240607_6	TP2	ventral.diff
15,18	0,278160823	240607_6	TP2	ventral.diff
15,87	0,317640393	240607_6	TP2	ventral.diff
16,56	0,320698615	240607_6	TP2	ventral.diff
17,25	0,280296563	240607_6	TP2	ventral.diff
17,94	0,259176502	240607_6	TP2	ventral.diff
-22,08	0,336059965	240607_8	TP2	ventral.undiff
-21,39	0,325135124	240607_8	TP2	ventral.undiff
-20,7	0,328976424	240607_8	TP2	ventral.undiff
-20,01	0,306125339	240607_8	TP2	ventral.undiff
-19,32	0,317958344	240607_8	TP2	ventral.undiff
-18,63	0,293926176	240607_8	TP2	ventral.undiff
-17,94	0,265058923	240607_8	TP2	ventral.undiff
-17,25	0,3096618	240607_8	TP2	ventral.undiff
-16,56	0,343367046	240607_8	TP2	ventral.undiff
-15,87	0,304194476	240607_8	TP2	ventral.undiff
-15,18	0,285483231	240607_8	TP2	ventral.undiff
-14,49	0,280494207	240607_8	TP2	ventral.undiff
-13,8	0,359991553	240607_8	TP2	ventral.undiff
-13,11	0,348671537	240607_8	TP2	ventral.undiff
-12,42	0,340028722	240607_8	TP2	ventral.undiff
-11,73	0,348044961	240607_8	TP2	ventral.undiff
-11,04	0,348936762	240607_8	TP2	ventral.undiff
-10,35	0,336709944	240607_8	TP2	ventral.undiff
-9,66	0,29981053	240607_8	TP2	ventral.undiff
-8,97	0,333450548	240607_8	TP2	ventral.undiff
-8,28	0,353190324	240607_8	TP2	ventral.undiff
-7,59	0,358483934	240607_8	TP2	ventral.undiff
-6,9	0,300902802	240607_8	TP2	ventral.undiff
-6,21	0,317259231	240607_8	TP2	ventral.undiff
-5,52	0,331640308	240607_8	TP2	ventral.undiff
-4,83	0,345942004	240607_8	TP2	ventral.undiff
-4,14	0,330641316	240607_8	TP2	ventral.undiff
-3,45	0,330465123	240607_8	TP2	ventral.undiff
-2,76	0,310490717	240607_8	TP2	ventral.undiff
-2,07	0,285649849	240607_8	TP2	ventral.undiff
-1,38	0,278819821	240607_8	TP2	ventral.undiff
-0,69	0,289686775	240607_8	TP2	ventral.undiff
0	0,23896034	240607_8	TP2	ventral.undiff
0,69	0,262420656	240607_8	TP2	ventral.diff
1,38	0,273547449	240607_8	TP2	ventral.diff
2,07	0,256881146	240607_8	TP2	ventral.diff
2,76	0,324477378	240607_8	TP2	ventral.diff
3,45	0,336199177	240607_8	TP2	ventral.diff
4,14	0,283491251	240607_8	TP2	ventral.diff
4,83	0,286341627	240607_8	TP2	ventral.diff
5,52	0,308851793	240607_8	TP2	ventral.diff
6,21	0,296568984	240607_8	TP2	ventral.diff
6,9	0,2509948	240607_8	TP2	ventral.diff
7,59	0,274736136	240607_8	TP2	ventral.diff
8,28	0,264807721	240607_8	TP2	ventral.diff
8,97	0,257662724	240607_8	TP2	ventral.diff
9,66	0,292854586	240607_8	TP2	ventral.diff
10,35	0,257311376	240607_8	TP2	ventral.diff
11,04	0,275984535	240607_8	TP2	ventral.diff
11,73	0,283901088	240607_8	TP2	ventral.diff
12,42	0,32154952	240607_8	TP2	ventral.diff
13,11	0,282397294	240607_8	TP2	ventral.diff
13,8	0,286918188	240607_8	TP2	ventral.diff
14,49	0,291502743	240607_8	TP2	ventral.diff
15,18	0,281000398	240607_8	TP2	ventral.diff
15,87	0,320155253	240607_8	TP2	ventral.diff
16,56	0,346222432	240607_8	TP2	ventral.diff
17,25	0,27480615	240607_8	TP2	ventral.diff
17,94	0,288564469	240607_8	TP2	ventral.diff
18,63	0,29749292	240607_8	TP2	ventral.diff
19,32	0,272110433	240607_8	TP2	ventral.diff
20,01	0,282718639	240607_8	TP2	ventral.diff
20,7	0,31546202	240607_8	TP2	ventral.diff
21,39	0,34702633	240607_8	TP2	ventral.diff
22,08	0,307081328	240607_8	TP2	ventral.diff
-20,7	0,183416517	240709_9	TP2	ventral.undiff
-20,01	0,197660176	240709_9	TP2	ventral.undiff
-19,32	0,175356558	240709_9	TP2	ventral.undiff
-18,63	0,189981765	240709_9	TP2	ventral.undiff
-17,94	0,190659525	240709_9	TP2	ventral.undiff
-17,25	0,194914979	240709_9	TP2	ventral.undiff
-16,56	0,184068739	240709_9	TP2	ventral.undiff
-15,87	0,192985763	240709_9	TP2	ventral.undiff
-15,18	0,164409787	240709_9	TP2	ventral.undiff
-14,49	0,152384144	240709_9	TP2	ventral.undiff
-13,8	0,160807756	240709_9	TP2	ventral.undiff
-13,11	0,181449948	240709_9	TP2	ventral.undiff
-12,42	0,146458778	240709_9	TP2	ventral.undiff
-11,73	0,145808171	240709_9	TP2	ventral.undiff
-11,04	0,138838787	240709_9	TP2	ventral.undiff
-10,35	0,140543849	240709_9	TP2	ventral.undiff
-9,66	0,160330426	240709_9	TP2	ventral.undiff
-8,97	0,141072331	240709_9	TP2	ventral.undiff
-8,28	0,127161917	240709_9	TP2	ventral.undiff
-7,59	0,140387218	240709_9	TP2	ventral.undiff
-6,9	0,128135883	240709_9	TP2	ventral.undiff
-6,21	0,112387123	240709_9	TP2	ventral.undiff
-5,52	0,116016843	240709_9	TP2	ventral.undiff
-4,83	0,099965602	240709_9	TP2	ventral.undiff
-4,14	0,106439999	240709_9	TP2	ventral.undiff
-3,45	0,102399001	240709_9	TP2	ventral.undiff
-2,76	0,092697204	240709_9	TP2	ventral.undiff
-2,07	0,092824844	240709_9	TP2	ventral.undiff
-1,38	0,084391998	240709_9	TP2	ventral.undiff
-0,69	0,071083641	240709_9	TP2	ventral.undiff
0	0,082472917	240709_9	TP2	ventral.undiff
0,69	0,100319375	240709_9	TP2	ventral.diff
1,38	0,089060377	240709_9	TP2	ventral.diff
2,07	0,083733866	240709_9	TP2	ventral.diff
2,76	0,067245022	240709_9	TP2	ventral.diff
3,45	0,06634293	240709_9	TP2	ventral.diff
4,14	0,064646191	240709_9	TP2	ventral.diff
4,83	0,080812845	240709_9	TP2	ventral.diff
5,52	0,080113764	240709_9	TP2	ventral.diff
6,21	0,108515148	240709_9	TP2	ventral.diff
6,9	0,12027364	240709_9	TP2	ventral.diff
7,59	0,095362778	240709_9	TP2	ventral.diff
8,28	0,073642767	240709_9	TP2	ventral.diff
8,97	0,084617141	240709_9	TP2	ventral.diff
9,66	0,092443418	240709_9	TP2	ventral.diff
10,35	0,098652825	240709_9	TP2	ventral.diff
11,04	0,091466111	240709_9	TP2	ventral.diff
11,73	0,104637151	240709_9	TP2	ventral.diff
12,42	0,107644479	240709_9	TP2	ventral.diff
13,11	0,11296029	240709_9	TP2	ventral.diff
13,8	0,11941318	240709_9	TP2	ventral.diff
14,49	0,126804243	240709_9	TP2	ventral.diff
15,18	0,125305533	240709_9	TP2	ventral.diff
15,87	0,133295248	240709_9	TP2	ventral.diff
16,56	0,111707272	240709_9	TP2	ventral.diff
17,25	0,102224935	240709_9	TP2	ventral.diff
17,94	0,100452516	240709_9	TP2	ventral.diff
18,63	0,118709321	240709_9	TP2	ventral.diff
19,32	0,111747964	240709_9	TP2	ventral.diff
20,01	0,114520237	240709_9	TP2	ventral.diff
20,7	0,128952794	240709_9	TP2	ventral.diff
