# Supplementary material for: NAD+ supply and redox state limit developmental speed in the Drosophila eye
Source: EMBO J. 2026 May 13;45(12):4094–123. doi: 10.1038/s44318-026-00801-4 (PMC13270060; doi:10.1038/s44318-026-00801-4)
Supplement: Supplementary file 11 — Source data Fig. 6 [file 44318_2026_801_MOESM11_ESM.zip › Fig6/B/Summary_ATP_publication.csv]

Experiment	eyedisc	ratio	side	time
240607	1	0,722687851	dorsal.diff	0
240607	1	0,721775285	dorsal.diff	10
240607	1	0,72694767	dorsal.diff	20
240607	1	0,727190374	dorsal.diff	30
240607	1	0,759158845	dorsal.diff	40
240607	1	0,746745446	dorsal.diff	50
240607	1	0,752333026	dorsal.diff	60
240607	1	0,750928695	dorsal.diff	70
240607	1	0,772125589	dorsal.diff	80
240607	1	0,777325284	dorsal.diff	90
240607	1	0,836442903	dorsal.diff	100
240607	1	0,806985389	dorsal.diff	110
240607	1	0,805608637	dorsal.diff	120
240607	1	0,798730539	dorsal.diff	130
240607	1	0,798891277	dorsal.diff	140
240607	1	0,783426231	dorsal.diff	150
240607	1	0,777890214	dorsal.diff	160
240607	1	0,752255668	dorsal.diff	170
240607	1	0,708373703	dorsal.diff	180
240607	1	0,617692032	dorsal.diff	190
240607	1	0,546869193	dorsal.diff	200
240607	1	0,483154101	dorsal.diff	210
240607	2	0,726829973	dorsal.diff	0
240607	2	0,727809808	dorsal.diff	10
240607	2	0,735108801	dorsal.diff	20
240607	2	0,736251582	dorsal.diff	30
240607	2	0,752785159	dorsal.diff	40
240607	2	0,746572138	dorsal.diff	50
240607	2	0,753116937	dorsal.diff	60
240607	2	0,751596037	dorsal.diff	70
240607	2	0,756754447	dorsal.diff	80
240607	2	0,775058273	dorsal.diff	90
240607	2	0,83051856	dorsal.diff	100
240607	2	0,81075186	dorsal.diff	110
240607	2	0,812767543	dorsal.diff	120
240607	2	0,806575524	dorsal.diff	130
240607	2	0,805470022	dorsal.diff	140
240607	2	0,791623742	dorsal.diff	150
240607	2	0,788120615	dorsal.diff	160
240607	2	0,761787887	dorsal.diff	170
240607	2	0,721208581	dorsal.diff	180
240607	2	0,666942135	dorsal.diff	190
240607	2	0,617961384	dorsal.diff	200
240607	2	0,582927923	dorsal.diff	210
240607	7	0,732836366	dorsal.diff	0
240607	7	0,72780028	dorsal.diff	10
240607	7	0,732686858	dorsal.diff	20
240607	7	0,725799035	dorsal.diff	30
240607	7	0,733770793	dorsal.diff	40
240607	7	0,737179864	dorsal.diff	50
240607	7	0,750417319	dorsal.diff	60
240607	7	0,736120892	dorsal.diff	70
240607	7	0,743401667	dorsal.diff	80
240607	7	0,794533121	dorsal.diff	90
240607	7	0,762393087	dorsal.diff	100
240607	7	0,7374713	dorsal.diff	110
240607	7	0,705844899	dorsal.diff	120
240607	7	0,678688071	dorsal.diff	130
240607	7	0,633430576	dorsal.diff	140
240607	7	0,541038653	dorsal.diff	150
240607	7	0,397923405	dorsal.diff	160
240607	7	0,315256294	dorsal.diff	170
240607	7	0,295972621	dorsal.diff	180
240607	7	0,29265682	dorsal.diff	190
240607	7	0,299177395	dorsal.diff	200
240607	7	0,301754634	dorsal.diff	210
240607	5	0,768091253	dorsal.diff	0
240607	5	0,763883432	dorsal.diff	10
240607	5	0,765266279	dorsal.diff	20
240607	5	0,760438133	dorsal.diff	30
240607	5	0,759443801	dorsal.diff	40
240607	5	0,755009603	dorsal.diff	50
240607	5	0,761189873	dorsal.diff	60
240607	5	0,758441268	dorsal.diff	70
240607	5	0,760939532	dorsal.diff	80
240607	5	0,806083764	dorsal.diff	90
240607	5	0,824959967	dorsal.diff	100
240607	5	0,802864904	dorsal.diff	110
240607	5	0,768704119	dorsal.diff	120
240607	5	0,710772841	dorsal.diff	130
240607	5	0,645797109	dorsal.diff	140
240607	5	0,553058203	dorsal.diff	150
240607	5	0,420237899	dorsal.diff	160
240607	5	0,337270033	dorsal.diff	170
240607	5	0,316686339	dorsal.diff	180
240607	5	0,309123726	dorsal.diff	190
240607	5	0,310479887	dorsal.diff	200
240607	5	0,312138442	dorsal.diff	210
240607	6	0,728386545	dorsal.diff	0
240607	6	0,729536935	dorsal.diff	10
240607	6	0,728536236	dorsal.diff	20
240607	6	0,724249183	dorsal.diff	30
240607	6	0,723849261	dorsal.diff	40
240607	6	0,723162068	dorsal.diff	50
240607	6	0,7296288	dorsal.diff	60
240607	6	0,72682878	dorsal.diff	70
240607	6	0,738376763	dorsal.diff	80
240607	6	0,812836398	dorsal.diff	90
240607	6	0,788407159	dorsal.diff	100
240607	6	0,747085803	dorsal.diff	110
240607	6	0,708398511	dorsal.diff	120
240607	6	0,687080216	dorsal.diff	130
240607	6	0,642063301	dorsal.diff	140
240607	6	0,568792315	dorsal.diff	150
240607	6	0,44306695	dorsal.diff	160
240607	6	0,336131184	dorsal.diff	170
240607	6	0,297119145	dorsal.diff	180
240607	6	0,282358753	dorsal.diff	190
240607	6	0,277852739	dorsal.diff	200
240607	6	0,282318116	dorsal.diff	210
240607	8	0,742992794	dorsal.diff	0
240607	8	0,743700855	dorsal.diff	10
240607	8	0,753299887	dorsal.diff	20
240607	8	0,746840023	dorsal.diff	30
240607	8	0,751655504	dorsal.diff	40
240607	8	0,758661763	dorsal.diff	50
240607	8	0,76079351	dorsal.diff	60
240607	8	0,757580066	dorsal.diff	70
240607	8	0,789682908	dorsal.diff	80
240607	8	0,82229314	dorsal.diff	90
240607	8	0,794068154	dorsal.diff	100
240607	8	0,789267032	dorsal.diff	110
240607	8	0,771584536	dorsal.diff	120
240607	8	0,76344364	dorsal.diff	130
240607	8	0,742880117	dorsal.diff	140
240607	8	0,712807051	dorsal.diff	150
240607	8	0,667606347	dorsal.diff	160
240607	8	0,538787783	dorsal.diff	170
240607	8	0,418323572	dorsal.diff	180
240607	8	0,338799638	dorsal.diff	190
240607	8	0,305275773	dorsal.diff	200
240607	8	0,300403497	dorsal.diff	210
240612	1	0,667936002	dorsal.diff	0
240612	1	0,677490352	dorsal.diff	10
240612	1	0,674253954	dorsal.diff	20
240612	1	0,677911715	dorsal.diff	30
240612	1	0,70436269	dorsal.diff	40
240612	1	0,725350446	dorsal.diff	50
240612	1	0,722538151	dorsal.diff	60
240612	1	0,716966314	dorsal.diff	70
240612	1	0,688927797	dorsal.diff	80
240612	1	0,660308402	dorsal.diff	90
240612	1	0,631123014	dorsal.diff	100
240612	1	0,642332517	dorsal.diff	110
240612	1	0,6618332	dorsal.diff	120
240612	1	0,671402493	dorsal.diff	130
240612	1	0,677625404	dorsal.diff	140
240612	1	0,671131347	dorsal.diff	150
240612	1	0,672650527	dorsal.diff	160
240612	1	0,66505987	dorsal.diff	170
240612			dorsal.diff	180
240612			dorsal.diff	190
240612			dorsal.diff	200
240612			dorsal.diff	210
240612	3	0,681640511	dorsal.diff	0
240612	3	0,696601167	dorsal.diff	10
240612	3	0,696248342	dorsal.diff	20
240612	3	0,711692845	dorsal.diff	30
240612	3	0,779159484	dorsal.diff	40
240612	3	0,759301675	dorsal.diff	50
240612	3	0,747813033	dorsal.diff	60
240612	3	0,723111705	dorsal.diff	70
240612	3	0,67111044	dorsal.diff	80
240612	3	0,573646231	dorsal.diff	90
240612	3	0,413437949	dorsal.diff	100
240612	3	0,372240613	dorsal.diff	110
240612	3	0,336752766	dorsal.diff	120
240612	3	0,307566716	dorsal.diff	130
240612	3	0,320718383	dorsal.diff	140
240612	3	0,321524627	dorsal.diff	150
240612	3	0,322832303	dorsal.diff	160
240612	3	0,313842728	dorsal.diff	170
			dorsal.diff	180
			dorsal.diff	190
			dorsal.diff	200
			dorsal.diff	210
240612	4	0,765100745	dorsal.diff	0
240612	4	0,782533325	dorsal.diff	10
240612	4	0,787899088	dorsal.diff	20
240612	4	0,800333342	dorsal.diff	30
240612	4	0,870795799	dorsal.diff	40
240612	4	0,840943693	dorsal.diff	50
240612	4	0,848163856	dorsal.diff	60
240612	4	0,834757909	dorsal.diff	70
240612	4	0,772765927	dorsal.diff	80
240612	4	0,693428885	dorsal.diff	90
240612	4	0,631846111	dorsal.diff	100
240612	4	0,599514911	dorsal.diff	110
240612	4	0,560856395	dorsal.diff	120
240612	4	0,500290144	dorsal.diff	130
240612	4	0,486184727	dorsal.diff	140
240612	4	0,461198809	dorsal.diff	150
240612	4	0,449391395	dorsal.diff	160
240612	4	0,425825479	dorsal.diff	170
240612	4		dorsal.diff	180
240612	4		dorsal.diff	190
240612	4		dorsal.diff	200
240612	4		dorsal.diff	210
240709	3		dorsal.diff	0
240709	3	0,646374564	dorsal.diff	10
240709	3	0,643908855	dorsal.diff	20
240709	3	0,644328559	dorsal.diff	30
240709	3	0,650865722	dorsal.diff	40
240709	3	0,649078041	dorsal.diff	50
240709	3	0,651998276	dorsal.diff	60
240709	3	0,652168176	dorsal.diff	70
240709	3	0,650459525	dorsal.diff	80
240709	3	0,657555442	dorsal.diff	90
240709	3	0,6563828	dorsal.diff	100
240709	3	0,662640632	dorsal.diff	110
240709	3	0,645612474	dorsal.diff	120
240709	3	0,820815374	dorsal.diff	130
240709	3	0,427272727	dorsal.diff	140
240709	3	0,780274657	dorsal.diff	150
240709	3	0,624968486	dorsal.diff	160
240709	3	0,612985952	dorsal.diff	170
240709	3	0,605400862	dorsal.diff	180
240709	3	0,60041436	dorsal.diff	190
240709	3		dorsal.diff	200
240709	3		dorsal.diff	210
240709	5		dorsal.diff	0
240709	5	0,651108456	dorsal.diff	10
240709	5	0,648949384	dorsal.diff	20
240709	5	0,65060269	dorsal.diff	30
240709	5	0,657713539	dorsal.diff	40
240709	5	0,66419641	dorsal.diff	50
240709	5	0,67071085	dorsal.diff	60
240709	5	0,671972911	dorsal.diff	70
240709	5	0,668596895	dorsal.diff	80
240709	5	0,835423268	dorsal.diff	90
240709	5	0,625581395	dorsal.diff	100
240709	5	0,76056338	dorsal.diff	110
240709	5	0,663442158	dorsal.diff	120
240709	5	0,660630865	dorsal.diff	130
240709	5	0,650071529	dorsal.diff	140
240709	5	0,647416186	dorsal.diff	150
240709	5	0,640214093	dorsal.diff	160
240709	5	0,634790877	dorsal.diff	170
240709	5	0,625682311	dorsal.diff	180
240709	5	0,619427208	dorsal.diff	190
240709	5		dorsal.diff	200
240709	5		dorsal.diff	210
240709	6		dorsal.diff	0
240709	6	0,619413063	dorsal.diff	10
240709	6	0,62753767	dorsal.diff	20
240709	6	0,623761873	dorsal.diff	30
240709	6	0,617920643	dorsal.diff	40
240709	6	0,621950151	dorsal.diff	50
240709	6	0,616922949	dorsal.diff	60
240709	6	0,623745575	dorsal.diff	70
240709	6	0,632296516	dorsal.diff	80
240709	6	0,655359642	dorsal.diff	90
240709	6	0,648960196	dorsal.diff	100
240709	6	0,652965488	dorsal.diff	110
240709	6	0,64135512	dorsal.diff	120
240709	6	0,642759362	dorsal.diff	130
240709	6	0,639302347	dorsal.diff	140
240709	6	0,630945569	dorsal.diff	150
240709	6	0,615175377	dorsal.diff	160
240709	6	0,624407864	dorsal.diff	170
240709	6	0,62276241	dorsal.diff	180
240709	6	0,627335303	dorsal.diff	190
240709	6		dorsal.diff	200
240709	6		dorsal.diff	210
240709	7		dorsal.diff	0
240709	7	0,62131673	dorsal.diff	10
240709	7	0,619766656	dorsal.diff	20
240709	7	0,622357186	dorsal.diff	30
240709	7	0,647919141	dorsal.diff	40
240709	7	0,656100496	dorsal.diff	50
240709	7	0,644762095	dorsal.diff	60
240709	7	0,642934206	dorsal.diff	70
240709	7	0,635272913	dorsal.diff	80
240709	7	0,634362934	dorsal.diff	90
240709	7	0,633994636	dorsal.diff	100
240709	7	0,616920593	dorsal.diff	110
240709	7	0,586726754	dorsal.diff	120
240709	7	0,551810339	dorsal.diff	130
240709	7	0,503900857	dorsal.diff	140
240709	7	0,421254214	dorsal.diff	150
240709	7	0,332176573	dorsal.diff	160
240709	7	0,299611554	dorsal.diff	170
240709	7	0,293498982	dorsal.diff	180
240709	7	0,287484781	dorsal.diff	190
240709	7		dorsal.diff	200
240709	7		dorsal.diff	210
240607	1	0,698371271	dorsal.undiff	0
240607	1	0,692959865	dorsal.undiff	10
240607	1	0,696178013	dorsal.undiff	20
240607	1	0,699248492	dorsal.undiff	30
240607	1	0,717254443	dorsal.undiff	40
240607	1	0,712079168	dorsal.undiff	50
240607	1	0,713206487	dorsal.undiff	60
240607	1	0,711436102	dorsal.undiff	70
240607	1	0,729770452	dorsal.undiff	80
240607	1	0,736134925	dorsal.undiff	90
240607	1	0,765300535	dorsal.undiff	100
240607	1	0,728783887	dorsal.undiff	110
240607	1	0,722392475	dorsal.undiff	120
240607	1	0,709505178	dorsal.undiff	130
240607	1	0,706491052	dorsal.undiff	140
240607	1	0,69491916	dorsal.undiff	150
240607	1	0,692513481	dorsal.undiff	160
240607	1	0,684139996	dorsal.undiff	170
240607	1	0,676429777	dorsal.undiff	180
240607	1	0,658887588	dorsal.undiff	190
240607	1	0,627565803	dorsal.undiff	200
240607	1	0,619251162	dorsal.undiff	210
240607	2	0,695193397	dorsal.undiff	0
240607	2	0,698845103	dorsal.undiff	10
240607	2	0,703858831	dorsal.undiff	20
240607	2	0,707250089	dorsal.undiff	30
240607	2	0,719907681	dorsal.undiff	40
240607	2	0,713865707	dorsal.undiff	50
240607	2	0,717937531	dorsal.undiff	60
240607	2	0,716373485	dorsal.undiff	70
240607	2	0,728997249	dorsal.undiff	80
240607	2	0,738682102	dorsal.undiff	90
240607	2	0,758926576	dorsal.undiff	100
240607	2	0,707684394	dorsal.undiff	110
240607	2	0,695195058	dorsal.undiff	120
240607	2	0,688802207	dorsal.undiff	130
240607	2	0,686471106	dorsal.undiff	140
240607	2	0,675819894	dorsal.undiff	150
240607	2	0,681264373	dorsal.undiff	160
240607	2	0,672918091	dorsal.undiff	170
240607	2	0,660808864	dorsal.undiff	180
240607	2	0,656572594	dorsal.undiff	190
240607	2	0,631320796	dorsal.undiff	200
240607	2	0,619410857	dorsal.undiff	210
240607	7	0,756054109	dorsal.undiff	0
240607	7	0,758383171	dorsal.undiff	10
240607	7	0,763269386	dorsal.undiff	20
240607	7	0,759219235	dorsal.undiff	30
240607	7	0,763339223	dorsal.undiff	40
240607	7	0,760247516	dorsal.undiff	50
240607	7	0,764970961	dorsal.undiff	60
240607	7	0,762280574	dorsal.undiff	70
240607	7	0,762197033	dorsal.undiff	80
240607	7	0,810399499	dorsal.undiff	90
240607	7	0,792776442	dorsal.undiff	100
240607	7	0,787201864	dorsal.undiff	110
240607	7	0,77247009	dorsal.undiff	120
240607	7	0,780570953	dorsal.undiff	130
240607	7	0,770053037	dorsal.undiff	140
240607	7	0,759576882	dorsal.undiff	150
240607	7	0,763564946	dorsal.undiff	160
240607	7	0,750408645	dorsal.undiff	170
240607	7	0,738913531	dorsal.undiff	180
240607	7	0,72632551	dorsal.undiff	190
240607	7	0,739524242	dorsal.undiff	200
240607	7	0,750699594	dorsal.undiff	210
240607	5	0,772965339	dorsal.undiff	0
240607	5	0,769640992	dorsal.undiff	10
240607	5	0,77563883	dorsal.undiff	20
240607	5	0,770250095	dorsal.undiff	30
240607	5	0,779675529	dorsal.undiff	40
240607	5	0,769758204	dorsal.undiff	50
240607	5	0,776593174	dorsal.undiff	60
240607	5	0,770395859	dorsal.undiff	70
240607	5	0,754916451	dorsal.undiff	80
240607	5	0,794497067	dorsal.undiff	90
240607	5	0,844138968	dorsal.undiff	100
240607	5	0,823614603	dorsal.undiff	110
240607	5	0,797723503	dorsal.undiff	120
240607	5	0,781273264	dorsal.undiff	130
240607	5	0,784560965	dorsal.undiff	140
240607	5	0,76922923	dorsal.undiff	150
240607	5	0,770244545	dorsal.undiff	160
240607	5	0,766109634	dorsal.undiff	170
240607	5	0,74494209	dorsal.undiff	180
240607	5	0,727860091	dorsal.undiff	190
240607	5	0,72548925	dorsal.undiff	200
240607	5	0,740769986	dorsal.undiff	210
240607	6	0,729121478	dorsal.undiff	0
240607	6	0,726517704	dorsal.undiff	10
240607	6	0,724849957	dorsal.undiff	20
240607	6	0,718734971	dorsal.undiff	30
240607	6	0,715555313	dorsal.undiff	40
240607	6	0,710206813	dorsal.undiff	50
240607	6	0,715112261	dorsal.undiff	60
240607	6	0,71170365	dorsal.undiff	70
240607	6	0,709444488	dorsal.undiff	80
240607	6	0,770710426	dorsal.undiff	90
240607	6	0,831037863	dorsal.undiff	100
240607	6	0,819254929	dorsal.undiff	110
240607	6	0,804399523	dorsal.undiff	120
240607	6	0,812124491	dorsal.undiff	130
240607	6	0,807600361	dorsal.undiff	140
240607	6	0,797661859	dorsal.undiff	150
240607	6	0,803257513	dorsal.undiff	160
240607	6	0,77564096	dorsal.undiff	170
240607	6	0,705819292	dorsal.undiff	180
240607	6	0,64841159	dorsal.undiff	190
240607	6	0,652920886	dorsal.undiff	200
240607	6	0,711183204	dorsal.undiff	210
240607	8	0,728744328	dorsal.undiff	0
240607	8	0,730100253	dorsal.undiff	10
240607	8	0,734683276	dorsal.undiff	20
240607	8	0,725524169	dorsal.undiff	30
240607	8	0,734257436	dorsal.undiff	40
240607	8	0,73196363	dorsal.undiff	50
240607	8	0,73594661	dorsal.undiff	60
240607	8	0,731056079	dorsal.undiff	70
240607	8	0,760641554	dorsal.undiff	80
240607	8	0,830828997	dorsal.undiff	90
240607	8	0,826004976	dorsal.undiff	100
240607	8	0,822607036	dorsal.undiff	110
240607	8	0,810723742	dorsal.undiff	120
240607	8	0,809796938	dorsal.undiff	130
240607	8	0,802851222	dorsal.undiff	140
240607	8	0,801280278	dorsal.undiff	150
240607	8	0,803564186	dorsal.undiff	160
240607	8	0,80126448	dorsal.undiff	170
240607	8	0,782196355	dorsal.undiff	180
240607	8	0,76932007	dorsal.undiff	190
240607	8	0,772878149	dorsal.undiff	200
240607	8	0,782462288	dorsal.undiff	210
240612	1	0,672986487	dorsal.undiff	0
240612	1	0,685827192	dorsal.undiff	10
240612	1	0,678288092	dorsal.undiff	20
240612	1	0,685078708	dorsal.undiff	30
240612	1	0,714527164	dorsal.undiff	40
240612	1	0,767233958	dorsal.undiff	50
240612	1	0,754459017	dorsal.undiff	60
240612	1	0,748291581	dorsal.undiff	70
240612	1	0,741089681	dorsal.undiff	80
240612	1	0,742065292	dorsal.undiff	90
240612	1	0,734251183	dorsal.undiff	100
240612	1	0,730569248	dorsal.undiff	110
240612	1	0,727873032	dorsal.undiff	120
240612	1	0,737371231	dorsal.undiff	130
240612	1	0,739509404	dorsal.undiff	140
240612	1	0,750597474	dorsal.undiff	150
240612	1	0,743692854	dorsal.undiff	160
240612	1	0,73988585	dorsal.undiff	170
240612			dorsal.undiff	180
240612			dorsal.undiff	190
240612			dorsal.undiff	200
240612			dorsal.undiff	210
240612	3	0,687893045	dorsal.undiff	0
240612	3	0,699673072	dorsal.undiff	10
240612	3	0,70285387	dorsal.undiff	20
240612	3	0,71529708	dorsal.undiff	30
240612	3	0,788614126	dorsal.undiff	40
240612	3	0,826257029	dorsal.undiff	50
240612	3	0,831067934	dorsal.undiff	60
240612	3	0,814452467	dorsal.undiff	70
240612	3	0,800062497	dorsal.undiff	80
240612	3	0,789894792	dorsal.undiff	90
240612	3	0,764214077	dorsal.undiff	100
240612	3	0,747354115	dorsal.undiff	110
240612	3	0,722134024	dorsal.undiff	120
240612	3	0,687068133	dorsal.undiff	130
240612	3	0,680995083	dorsal.undiff	140
240612	3	0,675949311	dorsal.undiff	150
240612	3	0,674956888	dorsal.undiff	160
240612	3	0,663643249	dorsal.undiff	170
			dorsal.undiff	180
			dorsal.undiff	190
			dorsal.undiff	200
			dorsal.undiff	210
240612	4	0,754227464	dorsal.undiff	0
240612	4	0,76128442	dorsal.undiff	10
240612	4	0,766985408	dorsal.undiff	20
240612	4	0,791824868	dorsal.undiff	30
240612	4	0,874804124	dorsal.undiff	40
240612	4	0,854984093	dorsal.undiff	50
240612	4	0,866488816	dorsal.undiff	60
240612	4	0,860301277	dorsal.undiff	70
240612	4	0,835112813	dorsal.undiff	80
240612	4	0,813460873	dorsal.undiff	90
240612	4	0,782213856	dorsal.undiff	100
240612	4	0,746740505	dorsal.undiff	110
240612	4	0,720069212	dorsal.undiff	120
240612	4	0,671873606	dorsal.undiff	130
240612	4	0,676584324	dorsal.undiff	140
240612	4	0,67337702	dorsal.undiff	150
240612	4	0,682521745	dorsal.undiff	160
240612	4	0,694416279	dorsal.undiff	170
240612	4		dorsal.undiff	180
240612	4		dorsal.undiff	190
240612	4		dorsal.undiff	200
240612	4		dorsal.undiff	210
240709	3		dorsal.undiff	0
240709	3	0,617926659	dorsal.undiff	10
240709	3	0,620896538	dorsal.undiff	20
240709	3	0,619167235	dorsal.undiff	30
240709	3	0,620866225	dorsal.undiff	40
240709	3	0,618861734	dorsal.undiff	50
240709	3	0,617821078	dorsal.undiff	60
240709	3	0,624232068	dorsal.undiff	70
240709	3	0,620875134	dorsal.undiff	80
240709	3	0,639224359	dorsal.undiff	90
240709	3	0,632455135	dorsal.undiff	100
240709	3	0,629511144	dorsal.undiff	110
240709	3	0,625439	dorsal.undiff	120
240709	3	0,841251345	dorsal.undiff	130
240709	3	0,318681319	dorsal.undiff	140
240709	3	0,64274571	dorsal.undiff	150
240709	3	0,597472715	dorsal.undiff	160
240709	3	0,598834178	dorsal.undiff	170
240709	3	0,588767701	dorsal.undiff	180
240709	3	0,587769988	dorsal.undiff	190
240709	3		dorsal.undiff	200
240709	3		dorsal.undiff	210
240709	5		dorsal.undiff	0
240709	5	0,639813129	dorsal.undiff	10
240709	5	0,636069799	dorsal.undiff	20
240709	5	0,636352341	dorsal.undiff	30
240709	5	0,640917152	dorsal.undiff	40
240709	5	0,65039333	dorsal.undiff	50
240709	5	0,65384566	dorsal.undiff	60
240709	5	0,660353247	dorsal.undiff	70
240709	5	0,656361522	dorsal.undiff	80
240709	5	0,82659447	dorsal.undiff	90
240709	5	0,568733154	dorsal.undiff	100
240709	5	0,653643083	dorsal.undiff	110
240709	5	0,709403005	dorsal.undiff	120
240709	5	0,719552875	dorsal.undiff	130
240709	5	0,719875214	dorsal.undiff	140
240709	5	0,714123411	dorsal.undiff	150
240709	5	0,711981647	dorsal.undiff	160
240709	5	0,718552581	dorsal.undiff	170
240709	5	0,723744439	dorsal.undiff	180
240709	5	0,727755514	dorsal.undiff	190
240709	5		dorsal.undiff	200
240709	5		dorsal.undiff	210
240709	6		dorsal.undiff	0
240709	6	0,609344499	dorsal.undiff	10
240709	6	0,606921928	dorsal.undiff	20
240709	6	0,609101875	dorsal.undiff	30
240709	6	0,606479994	dorsal.undiff	40
240709	6	0,612692266	dorsal.undiff	50
240709	6	0,613007717	dorsal.undiff	60
240709	6	0,616794214	dorsal.undiff	70
240709	6	0,623955368	dorsal.undiff	80
240709	6	0,668245774	dorsal.undiff	90
240709	6	0,667800277	dorsal.undiff	100
240709	6	0,667230746	dorsal.undiff	110
240709	6	0,637264982	dorsal.undiff	120
240709	6	0,642518002	dorsal.undiff	130
240709	6	0,638562417	dorsal.undiff	140
240709	6	0,634999942	dorsal.undiff	150
240709	6	0,597524454	dorsal.undiff	160
240709	6	0,598724488	dorsal.undiff	170
240709	6	0,586518366	dorsal.undiff	180
240709	6	0,59141664	dorsal.undiff	190
240709	6		dorsal.undiff	200
240709	6		dorsal.undiff	210
240709	7		dorsal.undiff	0
240709	7	0,615822893	dorsal.undiff	10
240709	7	0,612420101	dorsal.undiff	20
240709	7	0,619423402	dorsal.undiff	30
240709	7	0,662036196	dorsal.undiff	40
240709	7	0,676567091	dorsal.undiff	50
240709	7	0,682227331	dorsal.undiff	60
240709	7	0,682765459	dorsal.undiff	70
240709	7	0,674555279	dorsal.undiff	80
240709	7	0,673693925	dorsal.undiff	90
240709	7	0,673518945	dorsal.undiff	100
240709	7	0,674489955	dorsal.undiff	110
240709	7	0,661937415	dorsal.undiff	120
240709	7	0,667277714	dorsal.undiff	130
240709	7	0,66359325	dorsal.undiff	140
240709	7	0,654749361	dorsal.undiff	150
240709	7	0,656216176	dorsal.undiff	160
240709	7	0,651053355	dorsal.undiff	170
240709	7	0,644826641	dorsal.undiff	180
240709	7	0,647238302	dorsal.undiff	190
240709	7		dorsal.undiff	200
240709	7		dorsal.undiff	210
240607	1	0,750418971	ventral.diff	0
240607	1	0,750449325	ventral.diff	10
240607	1	0,752743565	ventral.diff	20
240607	1	0,757210297	ventral.diff	30
240607	1	0,780245249	ventral.diff	40
240607	1	0,770146224	ventral.diff	50
240607	1	0,771351248	ventral.diff	60
240607	1	0,768424907	ventral.diff	70
240607	1	0,777695054	ventral.diff	80
240607	1	0,791041811	ventral.diff	90
240607	1	0,884548904	ventral.diff	100
240607	1	0,832702847	ventral.diff	110
240607	1	0,820509833	ventral.diff	120
240607	1	0,818106663	ventral.diff	130
240607	1	0,812068279	ventral.diff	140
240607	1	0,797525436	ventral.diff	150
240607	1	0,787175462	ventral.diff	160
240607	1	0,763104479	ventral.diff	170
240607	1	0,728854071	ventral.diff	180
240607	1	0,68543072	ventral.diff	190
240607	1	0,644052059	ventral.diff	200
240607	1	0,609834634	ventral.diff	210
240607	2	0,740577885	ventral.diff	0
240607	2	0,742931689	ventral.diff	10
240607	2	0,749603954	ventral.diff	20
240607	2	0,746698221	ventral.diff	30
240607	2	0,773391285	ventral.diff	40
240607	2	0,767189506	ventral.diff	50
240607	2	0,772659473	ventral.diff	60
240607	2	0,7675618	ventral.diff	70
240607	2	0,777996385	ventral.diff	80
240607	2	0,79764678	ventral.diff	90
240607	2	0,86692643	ventral.diff	100
240607	2	0,821753744	ventral.diff	110
240607	2	0,812063832	ventral.diff	120
240607	2	0,806732897	ventral.diff	130
240607	2	0,810074525	ventral.diff	140
240607	2	0,789890246	ventral.diff	150
240607	2	0,785563401	ventral.diff	160
240607	2	0,760523297	ventral.diff	170
240607	2	0,73130732	ventral.diff	180
240607	2	0,707315254	ventral.diff	190
240607	2	0,687188556	ventral.diff	200
240607	2	0,654145289	ventral.diff	210
240607	7	0,726538562	ventral.diff	0
240607	7	0,723977231	ventral.diff	10
240607	7	0,732620672	ventral.diff	20
240607	7	0,726386829	ventral.diff	30
240607	7	0,726704179	ventral.diff	40
240607	7	0,729376172	ventral.diff	50
240607	7	0,732886872	ventral.diff	60
240607	7	0,726601774	ventral.diff	70
240607	7	0,733451033	ventral.diff	80
240607	7	0,80381438	ventral.diff	90
240607	7	0,752713663	ventral.diff	100
240607	7	0,686997781	ventral.diff	110
240607	7	0,616211669	ventral.diff	120
240607	7	0,554515305	ventral.diff	130
240607	7	0,459708507	ventral.diff	140
240607	7	0,352915323	ventral.diff	150
240607	7	0,301207992	ventral.diff	160
240607	7	0,279029748	ventral.diff	170
240607	7	0,274461396	ventral.diff	180
240607	7	0,274424561	ventral.diff	190
240607	7	0,275484222	ventral.diff	200
240607	7	0,278043757	ventral.diff	210
240607	5	0,768370667	ventral.diff	0
240607	5	0,766960397	ventral.diff	10
240607	5	0,773797131	ventral.diff	20
240607	5	0,77053657	ventral.diff	30
240607	5	0,781253008	ventral.diff	40
240607	5	0,778904134	ventral.diff	50
240607	5	0,781896348	ventral.diff	60
240607	5	0,77593873	ventral.diff	70
240607	5	0,77273537	ventral.diff	80
240607	5	0,817220656	ventral.diff	90
240607	5	0,822009507	ventral.diff	100
240607	5	0,75803842	ventral.diff	110
240607	5	0,675939548	ventral.diff	120
240607	5	0,582520586	ventral.diff	130
240607	5	0,472254302	ventral.diff	140
240607	5	0,348769208	ventral.diff	150
240607	5	0,307903199	ventral.diff	160
240607	5	0,288317969	ventral.diff	170
240607	5	0,28792856	ventral.diff	180
240607	5	0,285489438	ventral.diff	190
240607	5	0,288158272	ventral.diff	200
240607	5	0,290743818	ventral.diff	210
240607	6	0,744058326	ventral.diff	0
240607	6	0,741862853	ventral.diff	10
240607	6	0,742809595	ventral.diff	20
240607	6	0,73866151	ventral.diff	30
240607	6	0,736540771	ventral.diff	40
240607	6	0,731923483	ventral.diff	50
240607	6	0,736075441	ventral.diff	60
240607	6	0,732365593	ventral.diff	70
240607	6	0,741005146	ventral.diff	80
240607	6	0,826381759	ventral.diff	90
240607	6	0,797483339	ventral.diff	100
240607	6	0,71113916	ventral.diff	110
240607	6	0,627784589	ventral.diff	120
240607	6	0,554283826	ventral.diff	130
240607	6	0,441831938	ventral.diff	140
240607	6	0,33133837	ventral.diff	150
240607	6	0,302142448	ventral.diff	160
240607	6	0,289218582	ventral.diff	170
240607	6	0,282461124	ventral.diff	180
240607	6	0,281680668	ventral.diff	190
240607	6	0,282211201	ventral.diff	200
240607	6	0,28149614	ventral.diff	210
240607	8	0,760125424	ventral.diff	0
240607	8	0,760038145	ventral.diff	10
240607	8	0,767415187	ventral.diff	20
240607	8	0,762398862	ventral.diff	30
240607	8	0,765967653	ventral.diff	40
240607	8	0,76595098	ventral.diff	50
240607	8	0,772154797	ventral.diff	60
240607	8	0,770157442	ventral.diff	70
240607	8	0,80797811	ventral.diff	80
240607	8	0,843340588	ventral.diff	90
240607	8	0,811203303	ventral.diff	100
240607	8	0,788958524	ventral.diff	110
240607	8	0,76824702	ventral.diff	120
240607	8	0,752822588	ventral.diff	130
240607	8	0,727423947	ventral.diff	140
240607	8	0,680711622	ventral.diff	150
240607	8	0,617727548	ventral.diff	160
240607	8	0,52428425	ventral.diff	170
240607	8	0,455219155	ventral.diff	180
240607	8	0,394698058	ventral.diff	190
240607	8	0,357709774	ventral.diff	200
240607	8	0,345509362	ventral.diff	210
240612	1	0,649932426	ventral.diff	0
240612	1	0,657299106	ventral.diff	10
240612	1	0,659553541	ventral.diff	20
240612	1	0,666862215	ventral.diff	30
240612	1	0,692765686	ventral.diff	40
240612	1	0,715389501	ventral.diff	50
240612	1	0,670300062	ventral.diff	60
240612	1	0,645731648	ventral.diff	70
240612	1	0,6130019	ventral.diff	80
240612	1	0,602960727	ventral.diff	90
240612	1	0,585583607	ventral.diff	100
240612	1	0,580816751	ventral.diff	110
240612	1	0,581396894	ventral.diff	120
240612	1	0,56687338	ventral.diff	130
240612	1	0,568096598	ventral.diff	140
240612	1	0,565157711	ventral.diff	150
240612	1	0,563778061	ventral.diff	160
240612	1	0,54158074	ventral.diff	170
240612			ventral.diff	180
240612			ventral.diff	190
240612			ventral.diff	200
240612			ventral.diff	210
240612	3	0,670252291	ventral.diff	0
240612	3	0,681387772	ventral.diff	10
240612	3	0,686842639	ventral.diff	20
240612	3	0,672293441	ventral.diff	30
240612	3	0,7391709	ventral.diff	40
240612	3	0,697021694	ventral.diff	50
240612	3	0,662575753	ventral.diff	60
240612	3	0,631519064	ventral.diff	70
240612	3	0,56757472	ventral.diff	80
240612	3	0,500760018	ventral.diff	90
240612	3	0,42480275	ventral.diff	100
240612	3	0,370608416	ventral.diff	110
240612	3	0,321470916	ventral.diff	120
240612	3	0,283080392	ventral.diff	130
240612	3	0,284371972	ventral.diff	140
240612	3	0,282150807	ventral.diff	150
240612	3	0,276192006	ventral.diff	160
240612	3	0,267915891	ventral.diff	170
			ventral.diff	180
			ventral.diff	190
			ventral.diff	200
			ventral.diff	210
240612	4	0,764525943	ventral.diff	0
240612	4	0,778167174	ventral.diff	10
240612	4	0,782670261	ventral.diff	20
240612	4	0,80312053	ventral.diff	30
240612	4	0,875973149	ventral.diff	40
240612	4	0,811480319	ventral.diff	50
240612	4	0,802591376	ventral.diff	60
240612	4	0,773210204	ventral.diff	70
240612	4	0,718893258	ventral.diff	80
240612	4	0,647326291	ventral.diff	90
240612	4	0,58251031	ventral.diff	100
240612	4	0,5596319	ventral.diff	110
240612	4	0,52145435	ventral.diff	120
240612	4	0,452579208	ventral.diff	130
240612	4	0,423809224	ventral.diff	140
240612	4	0,387953677	ventral.diff	150
240612	4	0,356049207	ventral.diff	160
240612	4	0,332713816	ventral.diff	170
240612	4		ventral.diff	180
240612	4		ventral.diff	190
240612	4		ventral.diff	200
240612	4		ventral.diff	210
240709	3		ventral.diff	0
240709	3	0,640746985	ventral.diff	10
240709	3	0,64486107	ventral.diff	20
240709	3	0,642475889	ventral.diff	30
240709	3	0,643974295	ventral.diff	40
240709	3	0,641443066	ventral.diff	50
240709	3	0,644628388	ventral.diff	60
240709	3	0,647092734	ventral.diff	70
240709	3	0,647229142	ventral.diff	80
240709	3	0,679117888	ventral.diff	90
240709	3	0,659035485	ventral.diff	100
240709	3	0,638582494	ventral.diff	110
240709	3	0,605471848	ventral.diff	120
240709	3	0,827687692	ventral.diff	130
240709	3	0,450980392	ventral.diff	140
240709	3	0,606504065	ventral.diff	150
240709	3	0,496461595	ventral.diff	160
240709	3	0,46000872	ventral.diff	170
240709	3	0,415260382	ventral.diff	180
240709	3	0,367964591	ventral.diff	190
240709	3		ventral.diff	200
240709	3		ventral.diff	210
240709	5		ventral.diff	0
240709	5	0,642251597	ventral.diff	10
240709	5	0,644146011	ventral.diff	20
240709	5	0,643913036	ventral.diff	30
240709	5	0,648457409	ventral.diff	40
240709	5	0,649346364	ventral.diff	50
240709	5	0,653245771	ventral.diff	60
240709	5	0,662463626	ventral.diff	70
240709	5	0,659891663	ventral.diff	80
240709	5	0,829942249	ventral.diff	90
240709	5	0,517316017	ventral.diff	100
240709	5	0,703670546	ventral.diff	110
240709	5	0,639933719	ventral.diff	120
240709	5	0,630943659	ventral.diff	130
240709	5	0,613393644	ventral.diff	140
240709	5	0,592177633	ventral.diff	150
240709	5	0,549584056	ventral.diff	160
240709	5	0,482476123	ventral.diff	170
240709	5	0,400597996	ventral.diff	180
240709	5	0,315653485	ventral.diff	190
240709	5		ventral.diff	200
240709	5		ventral.diff	210
240709	6		ventral.diff	0
240709	6	0,629554894	ventral.diff	10
240709	6	0,626063083	ventral.diff	20
240709	6	0,628470372	ventral.diff	30
240709	6	0,6251031	ventral.diff	40
240709	6	0,620829438	ventral.diff	50
240709	6	0,622507556	ventral.diff	60
240709	6	0,628327665	ventral.diff	70
240709	6	0,64817887	ventral.diff	80
240709	6	0,683095883	ventral.diff	90
240709	6	0,660153936	ventral.diff	100
240709	6	0,640952325	ventral.diff	110
240709	6	0,608626748	ventral.diff	120
240709	6	0,588914394	ventral.diff	130
240709	6	0,552534215	ventral.diff	140
240709	6	0,493732626	ventral.diff	150
240709	6	0,401157043	ventral.diff	160
240709	6	0,338685593	ventral.diff	170
240709	6	0,300664282	ventral.diff	180
240709	6	0,277571689	ventral.diff	190
240709	6		ventral.diff	200
240709	6		ventral.diff	210
240709	7		ventral.diff	0
240709	7	0,65245091	ventral.diff	10
240709	7	0,650745828	ventral.diff	20
240709	7	0,656182663	ventral.diff	30
240709	7	0,67292322	ventral.diff	40
240709	7	0,714430313	ventral.diff	50
240709	7	0,714567935	ventral.diff	60
240709	7	0,692773025	ventral.diff	70
240709	7	0,670276404	ventral.diff	80
240709	7	0,66444761	ventral.diff	90
240709	7	0,65849001	ventral.diff	100
240709	7	0,638120714	ventral.diff	110
240709	7	0,569964172	ventral.diff	120
240709	7	0,472600091	ventral.diff	130
240709	7	0,329370193	ventral.diff	140
240709	7	0,278588871	ventral.diff	150
240709	7	0,264331887	ventral.diff	160
240709	7	0,260477197	ventral.diff	170
240709	7	0,254081968	ventral.diff	180
240709	7	0,252911168	ventral.diff	190
240709	7		ventral.diff	200
240709	7		ventral.diff	210
240607	1	0,744177725	ventral.undiff	0
240607	1	0,746787844	ventral.undiff	10
240607	1	0,750181566	ventral.undiff	20
240607	1	0,748193178	ventral.undiff	30
240607	1	0,770558732	ventral.undiff	40
240607	1	0,758029487	ventral.undiff	50
240607	1	0,763480111	ventral.undiff	60
240607	1	0,761087244	ventral.undiff	70
240607	1	0,778156814	ventral.undiff	80
240607	1	0,773188596	ventral.undiff	90
240607	1	0,824464473	ventral.undiff	100
240607	1	0,769680138	ventral.undiff	110
240607	1	0,751020701	ventral.undiff	120
240607	1	0,73137851	ventral.undiff	130
240607	1	0,720908732	ventral.undiff	140
240607	1	0,702750765	ventral.undiff	150
240607	1	0,677041973	ventral.undiff	160
240607	1	0,607383529	ventral.undiff	170
240607	1	0,497232693	ventral.undiff	180
240607	1	0,386440522	ventral.undiff	190
240607	1	0,345977052	ventral.undiff	200
240607	1	0,333286547	ventral.undiff	210
240607	2	0,746624453	ventral.undiff	0
240607	2	0,750450814	ventral.undiff	10
240607	2	0,753643372	ventral.undiff	20
240607	2	0,759005379	ventral.undiff	30
240607	2	0,758064795	ventral.undiff	40
240607	2	0,755846215	ventral.undiff	50
240607	2	0,764189324	ventral.undiff	60
240607	2	0,758567666	ventral.undiff	70
240607	2	0,770905817	ventral.undiff	80
240607	2	0,785298996	ventral.undiff	90
240607	2	0,826467911	ventral.undiff	100
240607	2	0,749903742	ventral.undiff	110
240607	2	0,698805343	ventral.undiff	120
240607	2	0,660858465	ventral.undiff	130
240607	2	0,62482041	ventral.undiff	140
240607	2	0,568942831	ventral.undiff	150
240607	2	0,498317949	ventral.undiff	160
240607	2	0,410001096	ventral.undiff	170
240607	2	0,349331291	ventral.undiff	180
240607	2	0,320958924	ventral.undiff	190
240607	2	0,306495975	ventral.undiff	200
240607	2	0,301916603	ventral.undiff	210
240607	7	0,716368362	ventral.undiff	0
240607	7	0,712120703	ventral.undiff	10
240607	7	0,718500492	ventral.undiff	20
240607	7	0,71238978	ventral.undiff	30
240607	7	0,724325398	ventral.undiff	40
240607	7	0,720285229	ventral.undiff	50
240607	7	0,720755585	ventral.undiff	60
240607	7	0,715226408	ventral.undiff	70
240607	7	0,724053893	ventral.undiff	80
240607	7	0,793054276	ventral.undiff	90
240607	7	0,712739473	ventral.undiff	100
240607	7	0,66719104	ventral.undiff	110
240607	7	0,621468451	ventral.undiff	120
240607	7	0,579338765	ventral.undiff	130
240607	7	0,525288207	ventral.undiff	140
240607	7	0,455384285	ventral.undiff	150
240607	7	0,38443213	ventral.undiff	160
240607	7	0,32827661	ventral.undiff	170
240607	7	0,328158917	ventral.undiff	180
240607	7	0,321771119	ventral.undiff	190
240607	7	0,321300735	ventral.undiff	200
240607	7	0,328292341	ventral.undiff	210
240607	5	0,726457399	ventral.undiff	0
240607	5	0,716920644	ventral.undiff	10
240607	5	0,722207469	ventral.undiff	20
240607	5	0,716348875	ventral.undiff	30
240607	5	0,710207715	ventral.undiff	40
240607	5	0,704137218	ventral.undiff	50
240607	5	0,71027894	ventral.undiff	60
240607	5	0,703771047	ventral.undiff	70
240607	5	0,708575453	ventral.undiff	80
240607	5	0,784737082	ventral.undiff	90
240607	5	0,63543106	ventral.undiff	100
240607	5	0,547468298	ventral.undiff	110
240607	5	0,472544769	ventral.undiff	120
240607	5	0,408419351	ventral.undiff	130
240607	5	0,357025175	ventral.undiff	140
240607	5	0,308144727	ventral.undiff	150
240607	5	0,279248557	ventral.undiff	160
240607	5	0,272211392	ventral.undiff	170
240607	5	0,27338741	ventral.undiff	180
240607	5	0,273101305	ventral.undiff	190
240607	5	0,276192202	ventral.undiff	200
240607	5	0,279731962	ventral.undiff	210
240607	6	0,724089798	ventral.undiff	0
240607	6	0,717211686	ventral.undiff	10
240607	6	0,718785887	ventral.undiff	20
240607	6	0,71545639	ventral.undiff	30
240607	6	0,714197018	ventral.undiff	40
240607	6	0,714146582	ventral.undiff	50
240607	6	0,715985557	ventral.undiff	60
240607	6	0,714612818	ventral.undiff	70
240607	6	0,715564081	ventral.undiff	80
240607	6	0,790485764	ventral.undiff	90
240607	6	0,750286731	ventral.undiff	100
240607	6	0,654641851	ventral.undiff	110
240607	6	0,584298785	ventral.undiff	120
240607	6	0,540311789	ventral.undiff	130
240607	6	0,470690693	ventral.undiff	140
240607	6	0,393230578	ventral.undiff	150
240607	6	0,342021473	ventral.undiff	160
240607	6	0,325927532	ventral.undiff	170
240607	6	0,323481273	ventral.undiff	180
240607	6	0,321379814	ventral.undiff	190
240607	6	0,321039787	ventral.undiff	200
240607	6	0,325650471	ventral.undiff	210
240607	8	0,727190546	ventral.undiff	0
240607	8	0,727021539	ventral.undiff	10
240607	8	0,734003275	ventral.undiff	20
240607	8	0,726234629	ventral.undiff	30
240607	8	0,738054749	ventral.undiff	40
240607	8	0,736640063	ventral.undiff	50
240607	8	0,739896392	ventral.undiff	60
240607	8	0,736972377	ventral.undiff	70
240607	8	0,773467195	ventral.undiff	80
240607	8	0,794281326	ventral.undiff	90
240607	8	0,696818634	ventral.undiff	100
240607	8	0,631275309	ventral.undiff	110
240607	8	0,575741098	ventral.undiff	120
240607	8	0,526594603	ventral.undiff	130
240607	8	0,461106642	ventral.undiff	140
240607	8	0,384994946	ventral.undiff	150
240607	8	0,334666651	ventral.undiff	160
240607	8	0,300151913	ventral.undiff	170
240607	8	0,285635978	ventral.undiff	180
240607	8	0,280047299	ventral.undiff	190
240607	8	0,27860083	ventral.undiff	200
240607	8	0,281514401	ventral.undiff	210
240612	1	0,642042954	ventral.undiff	0
240612	1	0,65108102	ventral.undiff	10
240612	1	0,644219512	ventral.undiff	20
240612	1	0,660821323	ventral.undiff	30
240612	1	0,682495768	ventral.undiff	40
240612	1	0,711016508	ventral.undiff	50
240612	1	0,712445446	ventral.undiff	60
240612	1	0,692211168	ventral.undiff	70
240612	1	0,632846795	ventral.undiff	80
240612	1	0,521727219	ventral.undiff	90
240612	1	0,443640371	ventral.undiff	100
240612	1	0,384378523	ventral.undiff	110
240612	1	0,352133585	ventral.undiff	120
240612	1	0,320342416	ventral.undiff	130
240612	1	0,321269201	ventral.undiff	140
240612	1	0,311224793	ventral.undiff	150
240612	1	0,312189501	ventral.undiff	160
240612	1	0,296714623	ventral.undiff	170
240612			ventral.undiff	180
240612			ventral.undiff	190
240612			ventral.undiff	200
240612			ventral.undiff	210
240612	3	0,671606042	ventral.undiff	0
240612	3	0,67676424	ventral.undiff	10
240612	3	0,682629637	ventral.undiff	20
240612	3	0,68669294	ventral.undiff	30
240612	3	0,765009211	ventral.undiff	40
240612	3	0,743793589	ventral.undiff	50
240612	3	0,728407476	ventral.undiff	60
240612	3	0,673378582	ventral.undiff	70
240612	3	0,528987537	ventral.undiff	80
240612	3	0,402340948	ventral.undiff	90
240612	3	0,352685537	ventral.undiff	100
240612	3	0,352525642	ventral.undiff	110
240612	3	0,346959071	ventral.undiff	120
240612	3	0,327250792	ventral.undiff	130
240612	3	0,342531929	ventral.undiff	140
240612	3	0,345031659	ventral.undiff	150
240612	3	0,345335344	ventral.undiff	160
240612	3	0,333864047	ventral.undiff	170
			ventral.undiff	180
			ventral.undiff	190
			ventral.undiff	200
			ventral.undiff	210
240612	4	0,756468822	ventral.undiff	0
240612	4	0,763780857	ventral.undiff	10
240612	4	0,7694965	ventral.undiff	20
240612	4	0,787731293	ventral.undiff	30
240612	4	0,890744716	ventral.undiff	40
240612	4	0,837191574	ventral.undiff	50
240612	4	0,826548113	ventral.undiff	60
240612	4	0,798852977	ventral.undiff	70
240612	4	0,701950587	ventral.undiff	80
240612	4	0,587183619	ventral.undiff	90
240612	4	0,502961652	ventral.undiff	100
240612	4	0,472100416	ventral.undiff	110
240612	4	0,445160673	ventral.undiff	120
240612	4	0,401203084	ventral.undiff	130
240612	4	0,410322489	ventral.undiff	140
240612	4	0,403571211	ventral.undiff	150
240612	4	0,394814739	ventral.undiff	160
240612	4	0,384774991	ventral.undiff	170
240612	4		ventral.undiff	180
240612	4		ventral.undiff	190
240612	4		ventral.undiff	200
240612	4		ventral.undiff	210
240709	3		ventral.undiff	0
240709	3	0,613845773	ventral.undiff	10
240709	3	0,621620473	ventral.undiff	20
240709	3	0,618792979	ventral.undiff	30
240709	3	0,628352149	ventral.undiff	40
240709	3	0,625663202	ventral.undiff	50
240709	3	0,627691842	ventral.undiff	60
240709	3	0,625395036	ventral.undiff	70
240709	3	0,616634908	ventral.undiff	80
240709	3	0,629806801	ventral.undiff	90
240709	3	0,597114251	ventral.undiff	100
240709	3	0,558898481	ventral.undiff	110
240709	3	0,545509695	ventral.undiff	120
240709	3	0,532351142	ventral.undiff	130
240709	3	0,519125683	ventral.undiff	140
240709	3	0,372585097	ventral.undiff	150
240709	3	0,375857621	ventral.undiff	160
240709	3	0,328229136	ventral.undiff	170
240709	3	0,282840881	ventral.undiff	180
240709	3	0,252649516	ventral.undiff	190
240709	3		ventral.undiff	200
240709	3		ventral.undiff	210
240709	5		ventral.undiff	0
240709	5	0,618022047	ventral.undiff	10
240709	5	0,614162597	ventral.undiff	20
240709	5	0,617829334	ventral.undiff	30
240709	5	0,619773689	ventral.undiff	40
240709	5	0,627662159	ventral.undiff	50
240709	5	0,634833876	ventral.undiff	60
240709	5	0,635645421	ventral.undiff	70
240709	5	0,626835052	ventral.undiff	80
240709	5	0,787778686	ventral.undiff	90
240709	5	0,517241379	ventral.undiff	100
240709	5	0,715254237	ventral.undiff	110
240709	5	0,601098372	ventral.undiff	120
240709	5	0,590681298	ventral.undiff	130
240709	5	0,573648474	ventral.undiff	140
240709	5	0,554493622	ventral.undiff	150
240709	5	0,521444244	ventral.undiff	160
240709	5	0,480127688	ventral.undiff	170
240709	5	0,44311535	ventral.undiff	180
240709	5	0,409454979	ventral.undiff	190
240709	5		ventral.undiff	200
240709	5		ventral.undiff	210
240709	6		ventral.undiff	0
240709	6	0,611423039	ventral.undiff	10
240709	6	0,616752398	ventral.undiff	20
240709	6	0,617968211	ventral.undiff	30
240709	6	0,614512023	ventral.undiff	40
240709	6	0,619349919	ventral.undiff	50
240709	6	0,626076033	ventral.undiff	60
240709	6	0,615991572	ventral.undiff	70
240709	6	0,627536838	ventral.undiff	80
240709	6	0,675913535	ventral.undiff	90
240709	6	0,674659084	ventral.undiff	100
240709	6	0,666913315	ventral.undiff	110
240709	6	0,654186376	ventral.undiff	120
240709	6	0,661026743	ventral.undiff	130
240709	6	0,653387275	ventral.undiff	140
240709	6	0,642027444	ventral.undiff	150
240709	6	0,622460592	ventral.undiff	160
240709	6	0,599549828	ventral.undiff	170
240709	6	0,585945291	ventral.undiff	180
240709	6	0,574304315	ventral.undiff	190
240709	6		ventral.undiff	200
240709	6		ventral.undiff	210
240709	7		ventral.undiff	0
240709	7	0,625886474	ventral.undiff	10
240709	7	0,619758101	ventral.undiff	20
240709	7	0,627138506	ventral.undiff	30
240709	7	0,649768218	ventral.undiff	40
240709	7	0,672417834	ventral.undiff	50
240709	7	0,651152021	ventral.undiff	60
240709	7	0,618813211	ventral.undiff	70
240709	7	0,584981474	ventral.undiff	80
240709	7	0,57050332	ventral.undiff	90
240709	7	0,553886266	ventral.undiff	100
240709	7	0,515417641	ventral.undiff	110
240709	7	0,430067427	ventral.undiff	120
240709	7	0,332715157	ventral.undiff	130
240709	7	0,254843664	ventral.undiff	140
240709	7	0,223342869	ventral.undiff	150
240709	7	0,210569137	ventral.undiff	160
240709	7	0,202531764	ventral.undiff	170
240709	7	0,199877515	ventral.undiff	180
240709	7	0,198413115	ventral.undiff	190
240709	7		ventral.undiff	200
240709	7		ventral.undiff	210
