# Supplementary material for: NAD+ supply and redox state limit developmental speed in the Drosophila eye
Source: EMBO J. 2026 May 13;45(12):4094–123. doi: 10.1038/s44318-026-00801-4 (PMC13270060; doi:10.1038/s44318-026-00801-4)
Supplement: Supplementary file 12 — Source data Fig. 7 [file 44318_2026_801_MOESM12_ESM.zip]

Archive with 80 entries (65 files):
- Fig7/
- __MACOSX/._Fig7
- Fig7/.DS_Store
- __MACOSX/Fig7/._.DS_Store
- Fig7/I/
- __MACOSX/Fig7/._I
- Fig7/A/
- __MACOSX/Fig7/._A
- Fig7/F/
- __MACOSX/Fig7/._F
- Fig7/H/
- __MACOSX/Fig7/._H
- Fig7/M/
- __MACOSX/Fig7/._M
- Fig7/J/
- __MACOSX/Fig7/._J
- Fig7/D/
- __MACOSX/Fig7/._D
- Fig7/E/
- __MACOSX/Fig7/._E
- Fig7/B/
- __MACOSX/Fig7/._B
- Fig7/K/
- __MACOSX/Fig7/._K
- Fig7/L/
- __MACOSX/Fig7/._L
- Fig7/I/khallil 2025-03-28 16h48m42s.mscn
- __MACOSX/Fig7/I/._khallil 2025-03-28 16h48m42s.mscn
- Fig7/I/khallil 2025-08-02 15h23m24s.mscn
- __MACOSX/Fig7/I/._khallil 2025-08-02 15h23m24s.mscn
- Fig7/I/WB_publication.csv
- __MACOSX/Fig7/I/._WB_publication.csv
- Fig7/I/khallil 2025-04-08 16h04m01s copy.mscn
- __MACOSX/Fig7/I/._khallil 2025-04-08 16h04m01s copy.mscn
- Fig7/A/LbNox copy 2.csv
- __MACOSX/Fig7/A/._LbNox copy 2.csv
- Fig7/F/.DS_Store
- __MACOSX/Fig7/F/._.DS_Store
- Fig7/F/F'/
- __MACOSX/Fig7/F/._F'
- Fig7/F/F/
- __MACOSX/Fig7/F/._F
- Fig7/F/F''/
- __MACOSX/Fig7/F/._F''
- Fig7/H/.DS_Store
- __MACOSX/Fig7/H/._.DS_Store
- Fig7/H/khallil 2025-04-08 16h04m01s revision.tiff
- __MACOSX/Fig7/H/._khallil 2025-04-08 16h04m01s revision.tiff
- Fig7/M/summary_NR_NMN_ND42_peredox_important.csv
- __MACOSX/Fig7/M/._summary_NR_NMN_ND42_peredox_important.csv
- Fig7/J/.DS_Store
- __MACOSX/Fig7/J/._.DS_Store
- Fig7/J/251215_Parp_ND-42.numbers
- __MACOSX/Fig7/J/._251215_Parp_ND-42.numbers
- Fig7/D/.DS_Store
- __MACOSX/Fig7/D/._.DS_Store
- Fig7/D/sarmincluded.csv
- __MACOSX/Fig7/D/._sarmincluded.csv
- Fig7/E/.DS_Store
- __MACOSX/Fig7/E/._.DS_Store
- Fig7/E/summary_naprt_ND42.csv
- __MACOSX/Fig7/E/._summary_naprt_ND42.csv
- Fig7/B/summary_Lbnox_27_ND42_rescue.csv
- __MACOSX/Fig7/B/._summary_Lbnox_27_ND42_rescue.csv
- Fig7/B/.DS_Store
- __MACOSX/Fig7/B/._.DS_Store
- Fig7/K/.DS_Store
- __MACOSX/Fig7/K/._.DS_Store
- Fig7/K/Peredox_Lbnox_ND42_revision.csv
- __MACOSX/Fig7/K/._Peredox_Lbnox_ND42_revision.csv
- Fig7/L/.DS_Store
- __MACOSX/Fig7/L/._.DS_Store
- Fig7/L/summary_NR_NMN_naprt_Peredox copy.csv
- __MACOSX/Fig7/L/._summary_NR_NMN_naprt_Peredox copy.csv
- Fig7/F/F'/NAD_allsamples_revision.csv
- __MACOSX/Fig7/F/F'/._NAD_allsamples_revision.csv
- Fig7/F/F/NADH_allsamples_revision.csv
- __MACOSX/Fig7/F/F/._NADH_allsamples_revision.csv
- Fig7/F/F''/ratio_allsamples_revision.csv
- __MACOSX/Fig7/F/F''/._ratio_allsamples_revision.csv
