# Supplementary material for: NAD+ supply and redox state limit developmental speed in the Drosophila eye
Source: EMBO J. 2026 May 13;45(12):4094–123. doi: 10.1038/s44318-026-00801-4 (PMC13270060; doi:10.1038/s44318-026-00801-4)
Supplement: Supplementary file 12 — Source data Fig. 7 [file 44318_2026_801_MOESM12_ESM.zip › Fig7/I/WB_publication.csv]

genotype	wb
ND-42	0,593532384
ND-42	0,730378798
ND-42	0,740741359
wt	1
wt	1
wt	1
