# Supplementary material for: NAD+ supply and redox state limit developmental speed in the Drosophila eye
Source: EMBO J. 2026 May 13;45(12):4094–123. doi: 10.1038/s44318-026-00801-4 (PMC13270060; doi:10.1038/s44318-026-00801-4)
Supplement: Supplementary file 12 — Source data Fig. 7 [file 44318_2026_801_MOESM12_ESM.zip › Fig7/A/LbNox copy 2.csv]

Experiment	Image	Genotype	Dorsal	Ventral	Difference
Y221104	79	cyto	19	20	1
Y221105	78	cyto	18	18	0
Y221106	77	cyto	16	16	0
Y221107	75	cyto	19	20	1
250521	5	cyto	21	21	0
250521	4	cyto	17	17	0
250521	3	cyto	16	17	1
250521	2	cyto	19	19	0
250521	12	mito	19	19	0
250521	11	mito	17	18	1
250521	10	mito	15	16	1
250521	9	mito	20	20	0
250521	8	mito	9	9	0
250521	7	mito	20	20	0
250521	6	mito	14	14	0
240104	8	w	15	15	0
240104	14	w	21	20	-1
240104	17	w	20	21	1
240104	19	w	20	20	0
