# Supplementary material for: NAD+ supply and redox state limit developmental speed in the Drosophila eye
Source: EMBO J. 2026 May 13;45(12):4094–123. doi: 10.1038/s44318-026-00801-4 (PMC13270060; doi:10.1038/s44318-026-00801-4)
Supplement: Supplementary file 12 — Source data Fig. 7 [file 44318_2026_801_MOESM12_ESM.zip › Fig7/M/summary_NR_NMN_ND42_peredox_important.csv]

Experiment	Image	Ventral_Dorsal	Cells	Dorsal_ratio	Ventral_ratio	Genotype	drug	temperature
230811	46	0,985333023	differentated	1,545425444	1,568429564	w.diff	w	25
230811	46	0,931012958	undifferentiated	1,384730213	1,487337207	w.undiff	w	25
230811	33	1,017490821	differentated	1,150899937	1,131115794	w.diff	w_NMN	25
230811	29	1,02566062	differentated	1,164877367	1,135733735	w.diff	w_NMN	25
230811	28	1,075253181	differentated	1,194144838	1,110570849	w.diff	w_NMN	25
230811	33	0,972785732	undifferentiated	0,984596873	1,012141565	w.undiff	w_NMN	25
230811	29	1,026854221	undifferentiated	0,965543496	0,940292669	w.undiff	w_NMN	25
230811	28	1,019682723	undifferentiated	1,063956964	1,043419624	w.undiff	w_NMN	25				diff		undiff
230811	13	1,040770663	differentated	1,183574144	1,137209364	w.diff	w_NR	25			ND42	1,265305862	0,167811678	1,275641361	0,147764879
230811	12	0,984326819	differentated	1,215456677	1,234810079	w.diff	w_NR	25			ND42 +NR	1,118561847	0,164525027	1,243478245	0,170566191
230811	11	1,002571734	differentated	1,094254929	1,091448015	w.diff	w_NR	25			ND42 + NMN	1,170854151	0,131123708	1,205694981	0,152868954
230811	13	1,100360887	undifferentiated	0,937824586	0,852288188	w.undiff	w_NR	25
230811	12	1,109079921	undifferentiated	1,042573145	0,94003428	w.undiff	w_NR	25			w	1,015188172	0,062037301	1,029175323	0,136718536
230811	11	1,09287201	undifferentiated	0,885611928	0,810352832	w.undiff	w_NR	25			w+NR	0,983295768	0,060759291	1,071367375	0,096840029
230811	44	1,48356296	differentated	1,384144845	0,932986925	ND42.diff	ND42	25			w+NMN	1,013178058	0,053789317	1,067063641	0,068172815
230811	42	1,384413195	differentated	1,473527036	1,064369396	ND42.diff	ND42	25
230811	41	1,334091709	differentated	1,33765503	1,002670971	ND42.diff	ND42	25
230811	36	1,213203909	differentated	1,295059	1,067470184	ND42.diff	ND42	25
230811	34	1,368193167	differentated	1,469727931	1,07421084	ND42.diff	ND42	25
230811	44	1,276251336	undifferentiated	1,311356578	1,027506527	ND42.undiff	ND42	25
230811	42	1,231554161	undifferentiated	1,359143421	1,103600202	ND42.undiff	ND42	25
230811	41	1,262533118	undifferentiated	1,290145526	1,02187064	ND42.undiff	ND42	25
230811	36	1,04120158	undifferentiated	1,068444026	1,02616443	ND42.undiff	ND42	25
230811	34	1,382560131	undifferentiated	1,381518137	0,99924633	ND42.undiff	ND42	25
230811	26	1,281089883	differentated	1,356770865	1,059075466	ND42.diff	ND42_NMN	25
230811	21	1,204372392	differentated	1,386740939	1,151422059	ND42.diff	ND42_NMN	25
230811	25	1,041803822	differentated	1,222013121	1,172978151	ND42.diff	ND42_NMN	25
230811	22	1,275612726	differentated	1,287917629	1,009646269	ND42.diff	ND42_NMN	25
230811	20	1,096740858	differentated	1,102854488	1,005574361	ND42.diff	ND42_NMN	25
230811	19	0,909003355	differentated	0,969224537	1,066249681	ND42.diff	ND42_NMN	25
230811	18	1,249352355	differentated	1,201100853	0,961378788	ND42.diff	ND42_NMN	25
230811	17	1,356359612	differentated	1,275180655	0,940149385	ND42.diff	ND42_NMN	25
230811	15	0,972299378	differentated	0,911668623	0,937641886	ND42.diff	ND42_NMN	25
230811	21	1,328648414	undifferentiated	1,277463308	0,961475808	ND42.undiff	ND42_NMN	25
230811	26	1,2327023	undifferentiated	1,249175836	1,013363759	ND42.undiff	ND42_NMN	25
230811	25	1,080648296	undifferentiated	1,214652949	1,124003947	ND42.undiff	ND42_NMN	25
230811	22	1,412556537	undifferentiated	1,161079867	0,821970545	ND42.undiff	ND42_NMN	25
230811	20	1,144611326	undifferentiated	1,077251793	0,941150737	ND42.undiff	ND42_NMN	25
230811	19	1,142549293	undifferentiated	1,154963323	1,010865203	ND42.undiff	ND42_NMN	25
230811	18	1,508497025	undifferentiated	1,491524994	0,988749046	ND42.undiff	ND42_NMN	25
230811	17	1,329659027	undifferentiated	1,213872451	0,912920099	ND42.undiff	ND42_NMN	25
230811	15	0,934067165	undifferentiated	0,923243568	0,9884124	ND42.undiff	ND42_NMN	25
230905	42	1,052066306	differentated	0,91541071	0,87010743	ND42.diff	ND42	25
230905	41	1,03335817	differentated	0,915583242	0,886027003	ND42.diff	ND42	25
230905	29	1,170306458	differentated	1,43256138	1,224090809	ND42.diff	ND42	25
230905	28	0,986537352	differentated	1,346686847	1,365064225	ND42.diff	ND42	25
230905	27	1,052227379	differentated	1,356775865	1,289432201	ND42.diff	ND42	25
230905	42	1,383449992	undifferentiated	1,113468149	0,80484886	ND42.undiff	ND42	25
230905	41	1,26118556	undifferentiated	1,077792397	0,854586693	ND42.undiff	ND42	25
230905	29	1,121239781	undifferentiated	1,314579629	1,172433988	ND42.undiff	ND42	25
230905	28	0,970238883	undifferentiated	1,293472156	1,333148134	ND42.undiff	ND42	25
230905	27	1,038376309	undifferentiated	1,166225111	1,123123766	ND42.undiff	ND42	25
230905	38	0,981606684	differentated	1,09007687	1,110502697	ND42.diff	ND42_NR	25
230905	37	1,054413963	differentated	1,08860241	1,032424122	ND42.diff	ND42_NR	25
230905	36	0,814462912	differentated	0,879730109	1,08013526	ND42.diff	ND42_NR	25
230905	38	1,219993345	undifferentiated	1,102129114	0,903389447	ND42.undiff	ND42_NR	25
230905	37	1,047093256	undifferentiated	1,131716853	1,080817631	ND42.undiff	ND42_NR	25
230905	36	1,153765985	undifferentiated	1,096509106	0,950373924	ND42.undiff	ND42_NR	25
230905	33	1,267040401	differentated	1,252585404	0,988591526	ND42.diff	ND42_NMN	25
230905	32	1,179751998	differentated	1,217008273	1,031579751	ND42.diff	ND42_NMN	25
230905	31	1,245774202	differentated	1,15468929	0,926884895	ND42.diff	ND42_NMN	25
230905	30	1,200159579	differentated	1,106688178	0,922117523	ND42.diff	ND42_NMN	25
230905	33	1,321434997	undifferentiated	1,180953877	0,89369048	ND42.undiff	ND42_NMN	25
230905	32	1,217764344	undifferentiated	1,232954398	1,012473722	ND42.undiff	ND42_NMN	25
230905	31	1,435644348	undifferentiated	1,212467763	0,84454605	ND42.undiff	ND42_NMN	25
230905	30	1,265129273	undifferentiated	1,198194609	0,947092629	ND42.undiff	ND42_NMN	25
230905	25	0,938779393	differentated	1,152701754	1,227872877	w.diff	w	25
230905	24	0,996876725	differentated	1,093639819	1,097066259	w.diff	w	25
230905	23	1,082056155	differentated	1,31555165	1,215788703	w.diff	w	25
230905	19	1,045894701	differentated	1,373662113	1,313384714	w.diff	w	25
230905	17	1,092413123	differentated	1,374575485	1,258292724	w.diff	w	25
230905	16	1,067206331	differentated	1,142916817	1,070942687	w.diff	w	25
230905	25	0,954405579	undifferentiated	1,132915374	1,187037669	w.undiff	w	25
230905	24	1,188988879	undifferentiated	1,232743107	1,036799526	w.undiff	w	25
230905	23	1,135314672	undifferentiated	1,306084454	1,150416255	w.undiff	w	25
230905	19	0,897914361	undifferentiated	1,185625685	1,320421787	w.undiff	w	25
230905	17	1,094804706	undifferentiated	1,422921458	1,299703455	w.undiff	w	25
230905	16	1,244496499	undifferentiated	1,180941563	0,948931206	w.undiff	w	25
230905	34	0,974248006	differentated	1,106903864	1,13616231	w.diff	w_NMN	25
230905	6	1,100347166	differentated	1,313687345	1,193884426	w.diff	w_NMN	25
230905	3	0,952822896	differentated	1,110393075	1,165371948	w.diff	w_NMN	25
230905	2	0,961891946	differentated	1,082520249	1,125407332	w.diff	w_NMN	25
230905	1	1,018380785	differentated	1,145273197	1,124602127	w.diff	w_NMN	25
230905	34	1,021462683	undifferentiated	0,94282707	0,923016656	w.undiff	w_NMN	25
230905	6	1,059777843	undifferentiated	1,087854066	1,026492556	w.undiff	w_NMN	25
230905	3	1,09211888	undifferentiated	0,982091501	0,899253295	w.undiff	w_NMN	25
230905	2	1,187284427	undifferentiated	1,078473358	0,908352989	w.undiff	w_NMN	25
230905	1	1,161876334	undifferentiated	1,05443884	0,907531042	w.undiff	w_NMN	25
230905	14	0,906539811	differentated	0,965543254	1,065086434	w.diff	w_NR	25
230905	13	0,951394941	differentated	1,222875821	1,28535035	w.diff	w_NR	25
230905	12	0,972887336	differentated	1,046879817	1,076054522	w.diff	w_NR	25
230905	11	0,997663156	differentated	1,231356867	1,234241096	w.diff	w_NR	25
230905	10	1,143394804	differentated	1,148146223	1,004155537	w.diff	w_NR	25
230905	9	0,907739891	differentated	1,381120725	1,521493919	w.diff	w_NR	25
230905	7	0,968718066	differentated	1,13539671	1,172061047	w.diff	w_NR	25
230905	14	1,195138644	undifferentiated	1,059555564	0,886554518	w.undiff	w_NR	25
230905	13	0,996306345	undifferentiated	1,081509243	1,085518775	w.undiff	w_NR	25
230905	12	1,001946918	undifferentiated	0,943182043	0,941349313	w.undiff	w_NR	25
230905	11	0,97055917	undifferentiated	1,116632327	1,150504123	w.undiff	w_NR	25
230905	10	1,192337471	undifferentiated	1,039439849	0,871766488	w.undiff	w_NR	25
230905	9	0,97943736	undifferentiated	1,203584797	1,228853265	w.undiff	w_NR	25
230905	7	1,0205254	undifferentiated	0,942258896	0,923307637	w.undiff	w_NR	25
230811	7	1,310788772	differentated	1,310739273	0,999962237	ND42.diff	ND42_NR	25
230811	5	1,495622975	differentated	1,309910688	0,875829477	ND42.diff	ND42_NR	25
230811	4	1,102849652	differentated	1,056834889	0,958276486	ND42.diff	ND42_NR	25
230811	3	1,134292255	differentated	1,176974839	1,037629265	ND42.diff	ND42_NR	25
230811	2	1,122724617	differentated	1,043626952	0,929548471	ND42.diff	ND42_NR	25
230811	7	1,178925416	undifferentiated	1,163386487	0,986819413	ND42.undiff	ND42_NR	25
230811	5	1,59040418	undifferentiated	1,234266313	0,776070843	ND42.undiff	ND42_NR	25
230811	4	1,440058986	undifferentiated	1,333389523	0,925927018	ND42.undiff	ND42_NR	25
230811	3	1,320411409	undifferentiated	1,267300735	0,959777177	ND42.undiff	ND42_NR	25
230811	2	1,536359711	undifferentiated	1,490524534	0,970166377	ND42.undiff	ND42_NR	25
230725	7	1,011043287	differentated	1,352256325	1,337486083	w.diff	w	25
230725	8	0,917090808	differentated	1,135854978	1,238541449	w.diff	w	25
230725	7	0,916461102	undifferentiated	1,115429955	1,217105617	w.undiff	w	25
230725	8	0,899179148	undifferentiated	0,869337041	0,966811834	w.undiff	w	25
230725	36	0,987199615	differentated	1,142713309	1,157530141	w.diff	w_NMN	25
230725	35	1,082172307	differentated	1,181972357	1,092221959	w.diff	w_NMN	25
230725	33	0,949491293	differentated	1,185872031	1,24895514	w.diff	w_NMN	25
230725	36	1,019222832	undifferentiated	1,025852069	1,006504208	w.undiff	w_NMN	25
230725	35	1,041785988	undifferentiated	1,049259428	1,007173681	w.undiff	w_NMN	25
230725	33	1,134848388	undifferentiated	1,130902272	0,996522782	w.undiff	w_NMN	25
230725	44	0,924976178	differentated	1,207067914	1,304971893	w.diff	w_NR	25
230725	43	0,984150411	differentated	1,260969777	1,281277499	w.diff	w_NR	25
230725	42	0,958617784	differentated	1,187543258	1,238807872	w.diff	w_NR	25
230725	41	1,022389151	differentated	1,221535736	1,194785503	w.diff	w_NR	25
230725	44	1,288364664	undifferentiated	1,464663044	1,136838882	w.undiff	w_NR	25
230725	43	1,013299076	undifferentiated	1,070989407	1,056933172	w.undiff	w_NR	25
230725	42	1,048909502	undifferentiated	1,048535789	0,999643713	w.undiff	w_NR	25
230725	41	0,990005879	undifferentiated	0,961981119	0,97169233	w.undiff	w_NR	25
230725	5	1,337292734	differentated	1,636389686	1,223658549	ND42.diff	ND42	25
230725	4	1,302468514	differentated	1,410848911	1,083211529	ND42.diff	ND42	25
230725	3	1,325980201	differentated	1,464550664	1,104504172	ND42.diff	ND42	25
230725	2	1,236387217	differentated	1,435442263	1,160997334	ND42.diff	ND42	25
230725	1	1,12276058	differentated	1,509576496	1,344522175	ND42.diff	ND42	25
230725	5	1,252620736	undifferentiated	1,472465608	1,17550793	ND42.undiff	ND42	25
230725	4	1,295776516	undifferentiated	1,33015607	1,026532009	ND42.undiff	ND42	25
230725	3	1,186977722	undifferentiated	1,306815475	1,100960406	ND42.undiff	ND42	25
230725	2	1,125153754	undifferentiated	1,292303077	1,148556873	ND42.undiff	ND42	25
230725	1	1,089067118	undifferentiated	1,40747524	1,292367768	ND42.undiff	ND42	25
230725	32	1,18953992	differentated	1,377468091	1,157983913	ND42.diff	ND42_NMN	25
230725	31	1,295304757	differentated	1,37162478	1,058920514	ND42.diff	ND42_NMN	25
230725	30	1,36630384	differentated	1,315626128	0,9629089	ND42.diff	ND42_NMN	25
230725	29	1,148342423	differentated	1,443407645	1,256948813	ND42.diff	ND42_NMN	25
230725	28	1,138834913	differentated	1,33294264	1,170444131	ND42.diff	ND42_NMN	25
230725	27	1,029307151	differentated	1,393381544	1,353708214	ND42.diff	ND42_NMN	25
230725	26	0,970089446	differentated	1,190439934	1,227144506	ND42.diff	ND42_NMN	25
230725	32	1,043004304	undifferentiated	1,177335581	1,128792639	ND42.undiff	ND42_NMN	25
230725	31	1,144764763	undifferentiated	1,212369954	1,059055968	ND42.undiff	ND42_NMN	25
230725	30	1,236691418	undifferentiated	1,175490721	0,950512557	ND42.undiff	ND42_NMN	25
230725	29	1,125229641	undifferentiated	1,318579851	1,171831778	ND42.undiff	ND42_NMN	25
230725	28	1,164830295	undifferentiated	1,279594256	1,09852419	ND42.undiff	ND42_NMN	25
230725	27	0,972777788	undifferentiated	1,204961117	1,238680747	ND42.undiff	ND42_NMN	25
230725	26	1,072689067	undifferentiated	1,124491035	1,04829169	ND42.undiff	ND42_NMN	25
230725	25	1,306208298	differentated	1,315987677	1,007486845	ND42.diff	ND42_NR	25
230725	24	1,082733432	differentated	1,279544743	1,181772637	ND42.diff	ND42_NR	25
230725	23	1,0716456	differentated	1,368904745	1,277385681	ND42.diff	ND42_NR	25
230725	22	0,997954024	differentated	1,072732457	1,074931742	ND42.diff	ND42_NR	25
230725	21	1,126052317	differentated	1,468597191	1,304199786	ND42.diff	ND42_NR	25
230725	16	1,058510351	differentated	1,350736682	1,276073191	ND42.diff	ND42_NR	25
230725	25	1,286559907	undifferentiated	1,335872994	1,038329414	ND42.undiff	ND42_NR	25
230725	24	1,155236638	undifferentiated	1,211005387	1,04827474	ND42.undiff	ND42_NR	25
230725	23	1,14560044	undifferentiated	1,360181015	1,187308391	ND42.undiff	ND42_NR	25
230725	22	1,160350124	undifferentiated	1,076547143	0,92777785	ND42.undiff	ND42_NR	25
230725	21	1,109870536	undifferentiated	1,304825045	1,175655179	ND42.undiff	ND42_NR	25
230725	16	1,064065501	undifferentiated	1,231771709	1,157608914	ND42.undiff	ND42_NR	25
230713	23	1,202819504	differentated	1,363144818	1,133291249	ND42.diff	ND42	25
230713	24	1,312225252	differentated	1,345547513	1,025393705	ND42.diff	ND42	25
230713	20	1,246235906	differentated	1,40354985	1,126231272	ND42.diff	ND42	25
230713	18	1,208178262	differentated	1,405922789	1,163671648	ND42.diff	ND42	25
230713	17	1,1718059	differentated	1,338910264	1,142604133	ND42.diff	ND42	25
230713	15	1,133908979	differentated	1,271453458	1,121301164	ND42.diff	ND42	25
230713	23	1,520632514	undifferentiated	1,279607303	0,84149674	ND42.undiff	ND42	25
230713	24	1,263828524	undifferentiated	1,242246272	0,982923118	ND42.undiff	ND42	25
230713	20	1,194616319	undifferentiated	1,290725625	1,080452028	ND42.undiff	ND42	25
230713	18	1,40070815	undifferentiated	1,289859637	0,92086252	ND42.undiff	ND42	25
230713	17	1,4277117	undifferentiated	1,300494966	0,910894662	ND42.undiff	ND42	25
230713	15	1,321051715	undifferentiated	1,229969142	0,931052984	ND42.undiff	ND42	25
230705	1	1,61197852	differentiated	1,243524451	0,771427433	ND42.diff	ND42	25
230705	2	1,384255436	differentiated	1,24072778	0,896314182	ND42.diff	ND42	25
230705	5	1,332438396	differentiated	1,259365463	0,945158491	ND42.diff	ND42	25
230705	6	1,364402734	differentiated	1,29330201	0,947888756	ND42.diff	ND42	25
230705	7	1,525213597	differentiated	1,322866238	0,867331789	ND42.diff	ND42	25
230705	1	1,520320274	undifferentiated	1,222159272	0,803882769	ND42.undiff	ND42	25
230705	2	1,302887577	undifferentiated	1,159048967	0,889600137	ND42.undiff	ND42	25
230705	5	1,356720028	undifferentiated	1,129089863	0,832220237	ND42.undiff	ND42	25
230705	6	1,415835953	undifferentiated	1,229210273	0,868186932	ND42.undiff	ND42	25
230705	7	1,505783288	undifferentiated	1,281357066	0,850957157	ND42.undiff	ND42	25
240818	12	1,294034018	differentiated	1,075041922	0,830767899	ND42.diff	ND42
240818	12	1,022245433	undifferentiated	0,799724681	1,278246699	ND42.undiff	ND42
240818	13	0,801377497	differentiated	0,737510491	1,086598099	ND42.diff	ND42
240818	13	0,818304296	undifferentiated	0,687346909	1,190525897	ND42.undiff	ND42
240818	17	1,410723602	differentiated	1,164310508	1,211638641	ND42.diff	ND42
240818	17	1,313993257	undifferentiated	1,039345545	1,264250627	ND42.undiff	ND42
240818	18	1,296341359	differentiated	0,990245277	1,309111378	ND42.diff	ND42
240818	18	1,041793437	undifferentiated	0,916075856	1,137234903	ND42.undiff	ND42
230705	8	1,357486746	undifferentiated	1,232756383	0,908116699	ND42.undiff	ND42	25
230705	8	1,374603214	differentiated	1,400753986	1,019024233	ND42.diff	ND42	25
230811	47	1,111503127	differentiated	1,149997331	1,034632565	w.diff	w	25
230811	49	1,084863681	differentiated	1,26437552	1,165469489	w.diff	w	25
230811	47	1,066032205	undifferentiated	1,034632565	0,970545317	w.undiff	w	25
230811	49	1,201636816	undifferentiated	1,165469489	0,969901615	w.undiff	w	25
