# Supplementary material for: NAD+ supply and redox state limit developmental speed in the Drosophila eye
Source: EMBO J. 2026 May 13;45(12):4094–123. doi: 10.1038/s44318-026-00801-4 (PMC13270060; doi:10.1038/s44318-026-00801-4)
Supplement: Supplementary file 12 — Source data Fig. 7 [file 44318_2026_801_MOESM12_ESM.zip › Fig7/D/sarmincluded.csv]

Genotype	Image	ventral	dorsal	Difference	Experiment
naprt	27	19	25	6	240229
naprt	29	18	22	4	240229
naprt	25	17	22	5	240229
naprt	28	12	16	4	240229
w	8	15	15	0
w	14	21	20	-1
w	17	20	21	1
w	19	20	20	0
sarm	22	20	21	1	231122
sarm	21	22	24	2	231122
sarm	20	22	24	2	231122
sarm	19	22	23	1	231122
sarm	18	19	21	2	231122
