# Supplementary material for: NAD+ supply and redox state limit developmental speed in the Drosophila eye
Source: EMBO J. 2026 May 13;45(12):4094–123. doi: 10.1038/s44318-026-00801-4 (PMC13270060; doi:10.1038/s44318-026-00801-4)
Supplement: Supplementary file 12 — Source data Fig. 7 [file 44318_2026_801_MOESM12_ESM.zip › Fig7/E/summary_naprt_ND42.csv]

Genotype	Image	ventral	dorsal	Difference	Experiment
NMN_naprt	33	14	17	3	240229
NMN_naprt	32	15	19	4	240229
NMN_naprt	35	13	16	3	240229
NMN_naprt	37	11	12	1	240229
NMN_naprt	36	11	15	4	240229
NMN_naprt	34	16	17	1	240229
NR_naprt	42	20	22	2	240229
NR_naprt	40	7	11	4	240229
NR_naprt	39	16	19	3	240229
NR_naprt	43	17	18	1	240229
NR_naprt	41	18	19	1	240229
naprt	27	19	25	6	240229
naprt	29	18	22	4	240229
naprt	25	17	22	5	240229
naprt	28	12	16	4	240229
ND-42	42	13	10	3	230425
ND-42	41	10	7	3	230425
ND-42	40	15	12	3	230425
ND-42	39	14	11	3	230425
NMN_ND-42	36	14	14	0	230425
NMN_ND-42	34	14	12	2	230425
NMN_ND-42	31	14	13	1	230425
NMN_ND-42	30	14	14	0	230425
NR_ND-42	28	20	16	4	230425
NR_ND-42	27	15	13	2	230425
NR_ND-42	25	14	14	0	230425
NR_ND-42	23	15	14	1	230425
NR_ND-42	21	10	9	1	230425
ND-42	1	12	15	3	230224
ND-42	2	12	15	3	230224
ND-42	3	14	17	3	230224
ND-42	4	12	14	2	230224
ND-42	5	10	12	2	230224
ND-42	6	15	18	3	230224
ND-42	7	10	14	4	230224
ND-42	9	19	20	1	230224
ND-42	10	9	12	3	230224
ND-42	11	16	17	1	230224
ND-42	12	13	16	3	230224
NMN_ND-42	230224_20	12	13	1	230224
NMN_ND-42	230224_21	12	13	1	230224
NMN_ND-42	230224_22	7	8	1	230224
NMN_ND-42	230224_23	11	12	1	230224
NR_ND-42	230224_1	11	14	3	230224
NR_ND-42	230224_2	4	7	3	230224
NR_ND-42	230224_3	13	15	2	230224
NR_ND-42	230224_4	12	14	2	230224
NR_ND-42	230224_5	10	12	2	230224
NR_ND-42	230224_7	11	12	1	230224
NR_ND-42	230224_8	16	18	2	230224
NR_ND-42	230224_9	14	16	2	230224
NR_ND-42	230224_10	12	13	1	230224
NR_ND-42	230224_11	13	16	3	230224
NR_ND-42	230224_12	4	6	2	230224
NR_ND-42	230224_13	10	11	1	230224
NR_ND-42	230224_14	15	18	3	230224
NR_ND-42	230224_16	16	17	1	230224
NR_ND-42	230224_17	14	15	1	230224
NR_ND-42	230224_18	13	15	2	230224
NR_ND-42	230224_19	9	11	2	230224
ND-42	230223_1	12	13	1	230223
ND-42	230223_2	12	13	1	230223
ND-42	230223_3	14	17	3	230223
ND-42	230223_4	13	16	3	230223
ND-42	230223_5	13	15	2	230223
ND-42	230223_6	15	18	3	230223
ND-42	230223_7	10	14	4	230223
ND-42	230223_9	17	19	2	230223
ND-42	230223_10	9	12	3	230223
ND-42	230223_11	13	16	3	230223
ND-42	230223_12	9	11	2	230223
NR_ND-42	230223_1	14	14	0	230223
NR_ND-42	230223_2	13	14	1	230223
NR_ND-42	230223_3	12	13	1	230223
NR_ND-42	230223_4	11	14	3	230223
NR_ND-42	230223_5	10	12	2	230223
NR_ND-42	230223_6	13	14	1	230223
NR_ND-42	230223_7	7	9	2	230223
NR_ND-42	230223_9	9	9	0	230223
NR_ND-42	230223_10	18	20	2	230223
NR_ND-42	230223_11	13	16	3	230223
NR_ND-42	230223_12	9	11	2	230223
NMN_ND-42	230223_14	11	12	1	230223
NMN_ND-42	230223_15	16	17	1	230223
NMN_ND-42	230223_16	11	13	2	230223
NMN_ND-42	230223_17	12	16	4	230223
