# Supplementary material for: NAD+ supply and redox state limit developmental speed in the Drosophila eye
Source: EMBO J. 2026 May 13;45(12):4094–123. doi: 10.1038/s44318-026-00801-4 (PMC13270060; doi:10.1038/s44318-026-00801-4)
Supplement: Supplementary file 12 — Source data Fig. 7 [file 44318_2026_801_MOESM12_ESM.zip › Fig7/B/summary_Lbnox_27_ND42_rescue.csv]

Experiment	Genotypes	Dorsal	Ventral	Difference	Temperature
230529	cyto_lbnox	11	13	2	27
230529	cyto_lbnox	16	16	0	27
230529	cyto_lbnox	6	10	4	27
230529	cyto_lbnox	11	15	4	27
230529	cyto_lbnox	13	15	2	27
230529	cyto_lbnox	16	18	2	27
230529	IFP	11	19	8	27
230529	IFP	9	14	5	27
230529	IFP	11	18	7	27
230529	IFP	6	9	3	27
230529	IFP	7	11	4	27
230529	IFP	16	22	6	27
230529	IFP	11	15	4	27
230529	mito_lbonx	17	20	3	27
230529	mito_lbonx	12	16	4	27
230529	mito_lbonx	14	17	3	27
230529	mito_lbonx	11	12	1	27
230529	mito_lbonx	11	13	2	27
230529	ND-42	13	19	6	27
230529	ND-42	10	15	5	27
230529	ND-42	14	18	4	27
230529	ND-42	17	20	3	27
230529	ND-42	6	14	8	27
230529	ND-42	7	12	5	27
230421	cyto_lbnox	15	16	1	27
230421	cyto_lbnox	10	11	1	27
230421	cyto_lbnox	9	11	2	27
230421	cyto_lbnox	7	10	3	27
230421	cyto_lbnox	11	11	0	27
230421	cyto_lbnox	12	14	2	27
230421	cyto_lbnox	7	9	2	27
230421	mito_lbonx	19	21	2	27
230421	mito_lbonx	8	9	1	27
230421	mito_lbonx	15	19	4	27
230421	mito_lbonx	12	15	3	27
230421	mito_lbonx	9	12	3	27
230421	ND-42	8	13	5	27
230421	ND-42	11	15	4	27
230421	ND-42	9	11	2	27
230421	ND-42	15	19	4	27
230421	ND-42	16	19	3	27
230421	IFP	14	19	5	27
230421	IFP	6	9	3	27
230421	IFP	13	22	9	27
230421	IFP	16	19	3	27
230421	IFP	8	13	5	27
