# Supplementary material for: NAD+ supply and redox state limit developmental speed in the Drosophila eye
Source: EMBO J. 2026 May 13;45(12):4094–123. doi: 10.1038/s44318-026-00801-4 (PMC13270060; doi:10.1038/s44318-026-00801-4)
Supplement: Supplementary file 12 — Source data Fig. 7 [file 44318_2026_801_MOESM12_ESM.zip › Fig7/K/Peredox_Lbnox_ND42_revision.csv]

Experiment	Image	Ventral_Dorsal	Cells	Dorsal_ratio	Ventral_ratio	Genotype	temperature
251210	AVG_ND42_,nd2:0003-0210-0145:1	1,196270887	diff	1,165466057	0,974249285	ND42.diff	27		1,18651344
251210	AVG_ND42_001,nd2:0001-0332-0254:1	1,420884698	diff	1,318922995	0,928240692	ND42.diff	27		0,197029024
251210	AVG_ND42_002,nd2:0001-0287-0187:1	1,35183451	diff	1,21811318	0,901081583	ND42.diff	27
251210	AVG_ND42_003,nd2:0003-0275-0244:1	1,073841838	diff	1,027337113	0,956693134	ND42.diff	27
251210	AVG_ND42_005,nd2:0003-0287-0226:1	1,005630395	diff	1,091394597	1,085284019	ND42.diff	27
251209	AVG_ND-42_,nd2:0001-0168-0210:1	1,446627399	diff	1,13668924	0,785751217	ND42.diff	27
251209	AVG_ND-42_004,nd2:0001-0297-0282:1	0,965656815	diff	0,95307138	0,986966969	ND42.diff	27
251209	AVG_ND-42_005,nd2:0001-0176-0185:1	1,49092869	diff	0,98212871	0,658736207	ND42.diff	27
251209	AVG_ND-42_006,nd2:0003-0346-0232:1	1,338441838	diff	1,06141665	0,793024112	ND42.diff	27
251209	AVG_ND-42_008,nd2:0001-0167-0365:1	1,070162242	diff	0,810288011	0,757163708	ND42.diff	27
251209	AVG_ND-42_010,nd2:0001-0256-0301:1	1,200432495	diff	1,186481393	0,98837827	ND42.diff	27
251209	AVG_ND-42_011,nd2:0001-0262-0180:1	0,946127238	diff	1,108780335	1,171914612	ND42.diff	27
251209	AVG_ND-42_014,nd2:0001-0140-0305:1	0,915980921	diff	1,021513145	1,115212251	ND42.diff	27
251209	AVG_ND-42_017,nd2:0001-0287-0213:1	1,188368192	diff	1,093510909	0,920178541	ND42.diff	27
251210	AVG_wt_,nd2:0001-0396-0252:1	0,864025611	diff	1,127672085	1,305137336	wt.diff	27		0,986277951
251210	AVG_wt_001,nd2:0001-0318-0200:1	0,990064445	diff	1,006213837	1,016311455	wt.diff	27		0,056101698
251210	AVG_wt_002,nd2:0001-0196-0370:1	0,950168155	diff	0,972138736	1,023122835	wt.diff	27
251210	AVG_wt_003,nd2:0001-0122-0247:1	1,055536128	diff	0,983461878	0,931717874	wt.diff	27
251210	AVG_wt_004,nd2:0001-0381-0143:1	0,969495063	diff	1,055131611	1,088331082	wt.diff	27
251210	AVG_wt_005,nd2:0001-0308-0119:1	1,09453279	diff	0,973893271	0,889779895	wt.diff	27
251210	AVG_wt_006,nd2:0001-0329-0315:1	0,948808039	diff	0,872761399	0,919850342	wt.diff	27
251210	AVG_wt_007,nd2:0001-0146-0276:1	1,054299566	diff	0,943795411	0,895187138	wt.diff	27
251209	AVG_flp_Flp_,nd2:0001-0169-0244:1	1,007291706	diff	1,018333514	1,010961877	wt.diff	27
251209	AVG_flp_Flp_001,nd2:0001-0214-0238:1	0,927206796	diff	0,967276545	1,043215548	wt.diff	27
251209	AVG_flp_Flp_002,nd2:0001-0210-0124:1	1,001343238	diff	0,964179498	0,962886112	wt.diff	27
251209	AVG_flp_Flp_003,nd2:0001-0123-0238:1	1,011514306	diff	1,126554703	1,113730865	wt.diff	27
251209	AVG_flp_Flp_005,nd2:0001-0283-0338:1	0,964613118	diff	0,966472325	1,001927413	wt.diff	27
251209	AVG_flp_Flp_006,nd2:0001-0207-0323:1	0,937661939	diff	0,829537771	0,884687473	wt.diff	27
251209	AVG_flp_Flp_007,nd2:0001-0101-0182:1	1,001613084	diff	0,875689893	0,874279607	wt.diff	27
251209	AVG_flp_Flp_008,nd2:0001-0275-0218:1	1,002273236	diff	0,962040578	0,959858593	wt.diff	27
251209	AVG_LbNox_001,nd2:0001-0146-0250:1	0,954407767	diff	0,863739345	0,905000331	lbnox.diff	27		0,918550164
251209	AVG_LbNox_002,nd2:0001-0338-0202:1	0,889010457	diff	0,790421712	0,889102829	lbnox.diff	27		0,058037675
251209	AVG_LbNox_003,nd2:0001-0211-0131:1	0,785558288	diff	0,9631663	1,226091449	lbnox.diff	27
251209	AVG_LbNox_004,nd2:0001-0245-0086:1	0,895997947	diff	0,972896966	1,085824995	lbnox.diff	27
251209	AVG_LbNox_005,nd2:0001-0179-0227:1	0,867311159	diff	0,776250834	0,89500847	lbnox.diff	27
251209	AVG_LbNox_006,nd2:0001-0153-0173:1	0,885269325	diff	0,924155872	1,043926234	lbnox.diff	27
251209	AVG_LbNox_007,nd2:0001-0281-0143:1	0,983312255	diff	0,870307197	0,885077139	lbnox.diff	27
251209	AVG_LbNox_008,nd2:0001-0201-0176:1	1,005300133	diff	0,901180579	0,896429384	lbnox.diff	27
251209	AVG_LbNox_009,nd2:0001-0373-0346:1	0,925664468	diff	0,818364362	0,884083154	lbnox.diff	27
251202	AVG_lbnox_005,nd2:0001-0366-0165:1	0,920254592	diff	0,836158283	0,908616258	lbnox.diff	27
251202	AVG_lbnox_008,nd2:0001-0264-0193:1	0,900097147	diff	1,031652555	1,146156898	lbnox.diff	27
251202	AVG_lbnox_010,nd2:0001-0207-0378:1	0,964484296	diff	0,913766988	0,947415102	lbnox.diff	27
251202	AVG_lbnox_010,nd2:0001-0135-0226:1	0,964484296	diff	0,913766988	0,947415102	lbnox.diff	27
251202	AVG_lbnox_ND42_,nd2:0001-0223-0395:2	0,993321997	diff	0,945969319	0,952328975	lbnox_ND42.diff	27		0,95737004
251202	AVG_lbnox_ND42_004,nd2:0001-0348-0376:2	1,092623618	diff	0,884033252	0,809092204	lbnox_ND42.diff	27		0,106542367
251202	AVG_lbnox_ND42_009,nd2:0001-0346-0200:3	0,839860574	diff	0,894418644	1,064960867	lbnox_ND42.diff	27
251202	AVG_lbnox_ND42_012,nd2:0001-0173-0152:2	0,736231307	diff	0,57387615	0,779478059	lbnox_ND42.diff	27
251202	AVG_lbnox_ND42_013,nd2:0001-0329-0406:3	1,043283919	diff	0,931220652	0,89258603	lbnox_ND42.diff	27
251209	AVG_lbnox_ND42_001,nd2:0001-0351-0241:1	0,924329149	diff	1,301375795	1,407913834	lbnox_ND42.diff	27
251209	AVG_lbnox_ND42_003,nd2:0001-0325-0312:2	0,960134646	diff	1,295742586	1,34954258	lbnox_ND42.diff	27
251209	AVG_lbnox_ND42_004,nd2:0001-0309-0295:2	1,020217326	diff	1,293030567	1,267406987	lbnox_ND42.diff	27
251209	AVG_lbnox_ND42_006,nd2:0001-0127-0324:3	0,874203633	diff	1,077394088	1,232429205	lbnox_ND42.diff	27
251209	AVG_lbnox_ND42_010,nd2:0001-0254-0244:2	0,983805761	diff	1,251385191	1,271984004	lbnox_ND42.diff	27
251209	AVG_lbnox_ND42_013,nd2:0001-0147-0326:2	1,063058514	diff	1,191481593	1,120805278	lbnox_ND42.diff	27
251210	AVG_ND42_,nd2:0003-0285-0194:1	1,317393552	undiff	1,137308203	0,863301784	ND42.undiff	27		1,197993295
251210	AVG_ND42_001,nd2:0001-0295-0353:1	1,356910312	undiff	1,183915593	0,872508361	ND42.undiff	27		0,152283556
251210	AVG_ND42_002,nd2:0001-0193-0199:1	1,304572875	undiff	1,106878837	0,848460717	ND42.undiff	27
251210	AVG_ND42_003,nd2:0003-0228-0098:1	0,826649533	undiff	0,734170938	0,888128413	ND42.undiff	27
251210	AVG_ND42_004,nd2:0001-0215-0161:1	1,319234369	undiff	1,24254476	0,941868094	ND42.undiff	27
251210	AVG_ND42_005,nd2:0003-0221-0244:1	1,150640874	undiff	1,024974385	0,890785655	ND42.undiff	27
251209	AVG_ND-42_,nd2:0001-0219-0304:1	1,279272829	undiff	0,954260916	0,745940111	ND42.undiff	27
251209	AVG_ND-42_004,nd2:0001-0237-0303:1	1,0599275	undiff	0,919564296	0,867572826	ND42.undiff	27
251209	AVG_ND-42_005,nd2:0001-0260-0312:1	1,374910569	undiff	1,115739327	0,811499564	ND42.undiff	27
251209	AVG_ND-42_006,nd2:0003-0277-0159:1	1,196267816	undiff	0,916667966	0,766273199	ND42.undiff	27
251209	AVG_ND-42_008,nd2:0001-0241-0372:1	1,302136551	undiff	0,65075392	0,499758585	ND42.undiff	27
251209	AVG_ND-42_010,nd2:0001-0197-0226:1	1,190358599	undiff	1,01082787	0,84917929	ND42.undiff	27
251209	AVG_ND-42_011,nd2:0001-0182-0201:1	1,204244699	undiff	1,066979854	0,886015819	ND42.undiff	27
251209	AVG_ND-42_014,nd2:0001-0151-0231:1	1,085055291	undiff	0,867907038	0,79987356	ND42.undiff	27
251209	AVG_ND-42_017,nd2:0001-0206-0238:1	1,002324062	undiff	0,764187177	0,762415277	ND42.undiff	27
251210	AVG_wt_,nd2:0001-0343-0124:1	0,880108019	undiff	0,996191169	1,13189648	wt.undiff	27		0,95736386
251210	AVG_wt_002,nd2:0001-0314-0326:1	0,932525255	undiff	0,796923287	0,854586279	wt.undiff	27		0,067034725
251210	AVG_wt_003,nd2:0001-0225-0156:1	1,020341413	undiff	0,819092153	0,802762823	wt.undiff	27
251210	AVG_wt_004,nd2:0001-0388-0292:1	0,827302493	undiff	0,7925546	0,957998564	wt.undiff	27
251210	AVG_wt_005,nd2:0001-0176-0212:1	1,054611793	undiff	0,784950841	0,744303114	wt.undiff	27
251209	AVG_flp_Flp_,nd2:0001-0183-0157:1	0,943038589	undiff	0,858720899	0,910589353	wt.undiff	27
251209	AVG_flp_Flp_001,nd2:0001-0273-0302:1	0,977156935	undiff	0,884554355	0,905232643	wt.undiff	27
251209	AVG_flp_Flp_002,nd2:0001-0169-0204:1	0,981345972	undiff	0,831426355	0,847230619	wt.undiff	27
251209	AVG_flp_Flp_003,nd2:0001-0163-0183:1	0,951736223	undiff	0,949940283	0,998112985	wt.undiff	27
251209	AVG_flp_Flp_005,nd2:0001-0309-0264:1	1,005471911	undiff	0,807616246	0,803221091	wt.undiff	27
251209	AVG_LbNox_001,nd2:0001-0234-0217:1	0,990440869	undiff	0,68331595	0,689910898	lbnox.undiff	27		0,988231189
251209	AVG_LbNox_004,nd2:0001-0279-0183:1	1,037600287	undiff	0,883561238	0,851542978	lbnox.undiff	27		0,074359195
251209	AVG_LbNox_006,nd2:0001-0115-0273:1	1,003795408	undiff	0,829609877	0,826473074	lbnox.undiff	27
251209	AVG_LbNox_008,nd2:0001-0229-0330:1	1,056497507	undiff	0,706072057	0,668313983	lbnox.undiff	27
251202	AVG_lbnox_005,nd2:0001-0382-0282:1	0,965360168	undiff	0,715451909	0,741124331	lbnox.undiff	27
251202	AVG_lbnox_008,nd2:0001-0317-0283:1	0,817512826	undiff	0,885369445	1,083003737	lbnox.undiff	27
251202	AVG_lbnox_010,nd2:0001-0332-0244:1	1,017321222	undiff	0,722792776	0,710486286	lbnox.undiff	27
251202	AVG_lbnox_010,nd2:0001-0332-0244:1	1,017321222	undiff	0,722792776	0,710486286	lbnox.undiff	27
251202	AVG_lbnox_ND42_,nd2:0001-0223-0395:1	1,028874793	undiff	0,873002386	0,848502065	lbnox_ND42.undiff	27		0,954293636
251202	AVG_lbnox_ND42_001,nd2:0001-0135-0251:1	0,891707171	undiff	0,806275112	0,904192698	lbnox_ND42.undiff	27		0,11389663
251202	AVG_lbnox_ND42_004,nd2:0001-0408-0252:1	0,993471923	undiff	0,800014039	0,805270909	lbnox_ND42.undiff	27
251202	AVG_lbnox_ND42_009,nd2:0001-0102-0347:1	0,95190851	undiff	0,805504382	0,846199371	lbnox_ND42.undiff	27
251202	AVG_lbnox_ND42_012,nd2:0001-0173-0152:1	0,804748676	undiff	0,710732725	0,883173524	lbnox_ND42.undiff	27
251202	AVG_lbnox_ND42_013,nd2:0001-0216-0401:2	1,193294818	undiff	0,738235797	0,618653317	lbnox_ND42.undiff	27
251209	AVG_lbnox_ND42_001,nd2:0001-0208-0228:1	0,984209601	undiff	1,187540395	1,206592979	lbnox_ND42.undiff	27
251209	AVG_lbnox_ND42_003,nd2:0001-0327-0224:1	0,800565059	undiff	0,977251374	1,220702007	lbnox_ND42.undiff	27
251209	AVG_lbnox_ND42_004,nd2:0001-0299-0190:2	0,992096115	undiff	1,0686612	1,077175069	lbnox_ND42.undiff	27
251209	AVG_lbnox_ND42_006,nd2:0001-0127-0324:2	1,012477369	undiff	1,020929623	1,008348092	lbnox_ND42.undiff	27
251209	AVG_lbnox_ND42_010,nd2:0001-0254-0244:1	0,990609977	undiff	1,145075	1,155929202	lbnox_ND42.undiff	27
251209	AVG_lbnox_ND42_013,nd2:0001-0200-0447:1	0,807559616	undiff	0,984322793	1,218885607	lbnox_ND42.undiff	27
