# Supplementary material for: NAD+ supply and redox state limit developmental speed in the Drosophila eye
Source: EMBO J. 2026 May 13;45(12):4094–123. doi: 10.1038/s44318-026-00801-4 (PMC13270060; doi:10.1038/s44318-026-00801-4)
Supplement: Supplementary file 12 — Source data Fig. 7 [file 44318_2026_801_MOESM12_ESM.zip › Fig7/L/summary_NR_NMN_naprt_Peredox copy.csv]

Experiment	Image	Ventral_Dorsal	Cells	Dorsal_ratio	Ventral_ratio	Genotype	drug	temperature
231117	6	1,113757935	differentiated	0,975154123	0,87555302	naprt.diff	naprt	21
231117	4	1,065379429	differentiated	1,036484381	0,972878163	naprt.diff	naprt	21
231117	3	1,108313328	differentiated	0,920968648	0,830964155	naprt.diff	naprt	21
231117	1	1,254043145	differentiated	0,916823306	0,731093909	naprt.diff	naprt	21
231117	6	0,914530212	undifferentiated	0,955364469	1,044650528	naprt.undiff	naprt	21
231117	4	0,951382483	undifferentiated	0,977708962	1,027671815	naprt.undiff	naprt	21
231117	3	0,911269687	undifferentiated	0,933028725	1,023877715	naprt.undiff	naprt	21
231117	1	0,946551689	undifferentiated	0,924206769	0,976393344	naprt.undiff	naprt	21
231117	37	0,972039245	differentiated	0,840481967	0,86465847	naprt.diff	naprt_NMN	21
231117	35	0,930255976	differentiated	0,790854692	0,850147392	naprt.diff	naprt_NMN	21
231117	37	1,189894103	undifferentiated	1,087449365	0,913904323	naprt.undiff	naprt_NMN	21
231117	35	1,311488817	undifferentiated	0,871044354	0,66416453	naprt.undiff	naprt_NMN	21
231117	23	0,988962813	differentiated	0,718563295	0,726582725	naprt.diff	naprt_NR	21
231117	23	1,446749824	undifferentiated	1,106783521	0,765013759	naprt.undiff	naprt_NR	21
231121	10	1,048755511	differentiated	0,835764053	0,796910285	naprt.diff	naprt	21
231121	5	1,065018085	differentiated	0,793718559	0,745262986	naprt.diff	naprt	21
231121	1	1,005996152	differentiated	0,812758439	0,807914063	naprt.diff	naprt	21
231121	10	1,123944555	undifferentiated	0,826708205	0,735541803	naprt.undiff	naprt	21
231121	5	1,582401677	undifferentiated	0,992090732	0,626952528	naprt.undiff	naprt	21
231121	1	1,23976341	undifferentiated	0,829307611	0,66892409	naprt.undiff	naprt	21
231121	30	1,008111873	differentiated	0,849241359	0,842407854	naprt.diff	naprt_NMN	21
231121	29	0,910243381	differentiated	0,804553417	0,883888238	naprt.diff	naprt_NMN	21
231121	28	0,966495158	differentiated	0,869482448	0,899624216	naprt.diff	naprt_NMN	21
231121	27	0,962115112	differentiated	0,803130127	0,834754716	naprt.diff	naprt_NMN	21
231121	26	0,911443719	differentiated	0,849429116	0,93196003	naprt.diff	naprt_NMN	21
231121	24	0,931350552	differentiated	0,838263898	0,900051968	naprt.diff	naprt_NMN	21
231121	21	1,070065201	differentiated	1,023463036	0,956449229	naprt.diff	naprt_NMN	21
231121	30	1,29850762	undifferentiated	1,089224626	0,838828058	naprt.undiff	naprt_NMN	21
231121	29	1,148030161	undifferentiated	0,902316466	0,785969304	naprt.undiff	naprt_NMN	21
231121	28	1,300027845	undifferentiated	1,129856409	0,8691017	naprt.undiff	naprt_NMN	21
231121	27	1,685783829	undifferentiated	1,17644285	0,697861036	naprt.undiff	naprt_NMN	21
231121	26	1,632578983	undifferentiated	1,114319272	0,682551523	naprt.undiff	naprt_NMN	21
231121	24	1,043552271	undifferentiated	0,9155069	0,877298556	naprt.undiff	naprt_NMN	21
231121	21	1,024102095	undifferentiated	0,947432341	0,925134658	naprt.undiff	naprt_NMN	21
231121	48	1,034020814	differentiated	0,973087763	0,941071736	naprt.diff	naprt_NR	21
231121	46	1,098492656	differentiated	0,859767654	0,782679474	naprt.diff	naprt_NR	21
231121	43	1,154212558	differentiated	1,005884949	0,871490214	naprt.diff	naprt_NR	21
231121	41	0,909922491	differentiated	0,84015652	0,923327567	naprt.diff	naprt_NR	21
231121	40	0,929050332	differentiated	0,932765255	1,003998624	naprt.diff	naprt_NR	21
231121	39	0,990721858	differentiated	0,975306259	0,984440033	naprt.diff	naprt_NR	21
231121	38	0,909922491	differentiated	0,84015652	0,923327567	naprt.diff	naprt_NR	21
231121	48	1,169830737	undifferentiated	1,014239355	0,866996671	naprt.undiff	naprt_NR	21
231121	46	1,205883954	undifferentiated	1,067231579	0,885020134	naprt.undiff	naprt_NR	21
231121	43	1,273275211	undifferentiated	1,068390379	0,839088336	naprt.undiff	naprt_NR	21
231121	41	1,175802807	undifferentiated	0,99914232	0,849753304	naprt.undiff	naprt_NR	21
231121	40	1,168790612	undifferentiated	0,95878504	0,820322332	naprt.undiff	naprt_NR	21
231121	39	1,287940105	undifferentiated	1,050797508	0,815874515	naprt.undiff	naprt_NR	21
231121	38	1,175802807	undifferentiated	0,99914232	0,849753304	naprt.undiff	naprt_NR	21
231121	19	0,905354943	differentiated	0,855501068	0,944934442	w.diff	w	21
231121	18	1,051530974	differentiated	0,975845488	0,928023532	w.diff	w	21
231121	17	1,033891748	differentiated	1,036750728	1,002765261	w.diff	w	21
231121	16	1,014705345	differentiated	1,02577392	1,010908167	w.diff	w	21
231121	15	0,913107312	differentiated	0,881377322	0,965250535	w.diff	w	21
231121	13	1,054920083	differentiated	0,956579261	0,906778889	w.diff	w	21
231121	19	0,961668471	undifferentiated	0,753172989	0,783194014	w.undiff	w	21
231121	18	1,046136182	undifferentiated	0,895692539	0,856191148	w.undiff	w	21
231121	17	1,195223104	undifferentiated	1,163277566	0,973272322	w.undiff	w	21
231121	16	1,081723484	undifferentiated	0,978921426	0,904964568	w.undiff	w	21
231121	15	0,92653685	undifferentiated	0,771434809	0,832600245	w.undiff	w	21
231121	13	1,043498151	undifferentiated	0,837896416	0,80296876	w.undiff	w	21
231121	36	0,950037821	differentiated	0,949597441	0,999536461	w.diff	w_NMN	21
231121	34	0,986976809	differentiated	0,928835375	0,941091388	w.diff	w_NMN	21
231121	35	0,98853566	differentiated	0,916854679	0,927487713	w.diff	w_NMN	21
231121	32	1,053498849	differentiated	1,036077392	0,983463241	w.diff	w_NMN	21
231121	36	0,960976365	undifferentiated	0,920199593	0,957567353	w.undiff	w_NMN	21
231121	34	1,036213372	undifferentiated	0,837995322	0,808709234	w.undiff	w_NMN	21
231121	35	1,00327067	undifferentiated	0,838538121	0,83580448	w.undiff	w_NMN	21
231121	32	1,078849479	undifferentiated	0,994360364	0,921685911	w.undiff	w_NMN	21
231121	52	0,977148915	differentiated	0,974575283	0,997366182	w.diff	w_NR	21
231121	51	1,091985572	differentiated	0,949317844	0,869350172	w.diff	w_NR	21
231121	40	0,964741277	differentiated	0,979117968	1,01490212	w.diff	w_NR	21
231121	52	1,324088419	undifferentiated	1,174789947	0,887244334	w.undiff	w_NR	21
231121	51	1,151444905	undifferentiated	0,943207418	0,81915115	w.undiff	w_NR	21
231121	40	1,066501827	undifferentiated	0,969207573	0,908772539	w.undiff	w_NR	21
231117	14	0,887803766	differentiated	0,814996004	0,917991154	w.diff	w	21
231117	13	1,06571023	differentiated	0,903543873	0,847832597	w.diff	w	21
231117	12	1,021260545	differentiated	0,847308328	0,82966911	w.diff	w	21
231117	10	1,02394341	differentiated	0,851067605	0,831166642	w.diff	w	21
231117	8	0,92148046	differentiated	0,757381368	0,82191799	w.diff	w	21
231117	14	0,99097507	undifferentiated	0,70762657	0,714071011	w.undiff	w	21
231117	13	1,092164957	undifferentiated	0,82326877	0,753795262	w.undiff	w	21
231117	12	1,088366796	undifferentiated	0,833566921	0,765887865	w.undiff	w	21
231117	10	0,941531088	undifferentiated	0,724579421	0,769575673	w.undiff	w	21
231117	8	0,743980902	undifferentiated	0,702758348	0,944591919	w.undiff	w	21
231117	33	0,938710469	differentiated	0,898934601	0,957627119	w.diff	w_NMN	21
231117	31	1,064407724	differentiated	0,987932991	0,928152783	w.diff	w_NMN	21
231117	30	0,945401932	differentiated	0,894067435	0,945700876	w.diff	w_NMN	21
231117	29	0,995487999	differentiated	0,943589212	0,947865984	w.diff	w_NMN	21
231117	33	1,040657346	undifferentiated	0,912420006	0,876772753	w.undiff	w_NMN	21
231117	31	1,109239273	undifferentiated	0,932730401	0,840873942	w.undiff	w_NMN	21
231117	30	1,077478779	undifferentiated	0,891006556	0,826936524	w.undiff	w_NMN	21
231117	29	0,954281071	undifferentiated	0,85652533	0,897560852	w.undiff	w_NMN	21
231117	19	1,08201671	differentiated	1,078680278	0,996916468	w.diff	w_NR	21
231117	18	1,13024932	differentiated	1,054137166	0,93265897	w.diff	w_NR	21
231117	15	1,041433632	differentiated	1,045857595	1,004247955	w.diff	w_NR	21
231117	19	1,036819875	undifferentiated	0,939036385	0,905689028	w.undiff	w_NR	21
231117	18	1,236189858	undifferentiated	1,045669918	0,845881328	w.undiff	w_NR	21
231117	15	0,994233809	undifferentiated	0,892080474	0,897254213	w.undiff	w_NR	21
230724	6	1,094435731	differentiated	0,998521581	0,912362008	naprt.diff	naprt	21
230724	5	0,987256279	differentiated	0,968974959	0,981482701	naprt.diff	naprt	21
230724	2	1,022359363	differentiated	1,008277443	0,986226057	naprt.diff	naprt	21
230724	1	1,078209659	differentiated	1,023587399	0,949339853	naprt.diff	naprt	21
230724	5	1,319248835	undifferentiated	1,144764688	0,867739775	naprt.undiff	naprt	21
230724	2	1,355931994	undifferentiated	1,134237545	0,836500318	naprt.undiff	naprt	21
230724	1	1,140358084	undifferentiated	0,926970676	0,81287684	naprt.undiff	naprt	21
230724	8	1,013363461	differentiated	1,308065512	1,290815746	w.diff	w	21
230724	7	1,108303494	differentiated	1,451382823	1,309553593	w.diff	w	21
230724	8	1,018591924	undifferentiated	1,073082683	1,053496162	w.undiff	w	21
230724	7	0,949162417	undifferentiated	1,10997203	1,16942265	w.undiff	w	21
230821	7	1,043366144	differentiated	1,289554158	1,235955533	naprt.diff	naprt	21
230821	6	1,051828872	differentiated	1,316598834	1,251723421	naprt.diff	naprt	21
230821	4	0,929887484	differentiated	0,980496022	1,054424367	naprt.diff	naprt	21
230821	3	0,952580958	differentiated	1,217633655	1,278246899	naprt.diff	naprt	21
230821	1	1,053639834	differentiated	1,218310202	1,156287151	naprt.diff	naprt	21
230821	7	1,16674287	undifferentiated	1,281519773	1,098373777	naprt.undiff	naprt	21
230821	6	1,486209025	undifferentiated	1,520957482	1,023380599	naprt.undiff	naprt	21
230821	4	1,07481777	undifferentiated	1,092185018	1,016158318	naprt.undiff	naprt	21
230821	3	1,008307851	undifferentiated	1,172231983	1,162573496	naprt.undiff	naprt	21
230821	1	1,240989652	undifferentiated	1,428422959	1,151035351	naprt.undiff	naprt	21
