# Supplementary material for: NAD+ supply and redox state limit developmental speed in the Drosophila eye
Source: EMBO J. 2026 May 13;45(12):4094–123. doi: 10.1038/s44318-026-00801-4 (PMC13270060; doi:10.1038/s44318-026-00801-4)
Supplement: Supplementary file 12 — Source data Fig. 7 [file 44318_2026_801_MOESM12_ESM.zip › Fig7/F/F'/NAD_allsamples_revision.csv]

Genotype	normalized	divided
ND-42	1,32E+05	1,32E+01
ND-42	2,03E+05	2,03E+01
ND-42	2,59E+05	2,59E+01
wt	8E+04	8E+00
wt	6,99E+04	6,99E+00
wt	1,26E+05	1,26E+01
Naprt	4,95E+04	4,95E+00
Naprt	3,99E+04	3,99E+00
Naprt	5,33E+04	5,33E+00
Naprt_NR	6,71E+04	6,71E+00
Naprt_NR	9,94E+04	9,94E+00
Naprt_NR	9,36E+04	9,36E+00
wt_NR	1,87E+05	1,87E+01
wt_NR	1,59E+05	1,59E+01
wt_NR	2,43E+05	2,43E+01
ND42_NR	2,52E+05	2,52E+01
ND42_NR	2,04E+05	2,04E+01
ND42_NR	2,26E+05	2,26E+01
LbNox	1,58E+05	1,58E+01
LbNox	1,54E+05	1,54E+01
LbNox	1,89E+05	1,89E+01
ND-42	85294,1176	8,52941176
ND-42	125345,622	12,5345622
ND-42	123834,197	12,3834197
ND-42	126356,589	12,6356589
wt	86746,988	8,6746988
wt	86160,7143	8,61607143
wt	112745,098	11,2745098
wt	121153,846	12,1153846
