# Supplementary material for: NAD+ supply and redox state limit developmental speed in the Drosophila eye
Source: EMBO J. 2026 May 13;45(12):4094–123. doi: 10.1038/s44318-026-00801-4 (PMC13270060; doi:10.1038/s44318-026-00801-4)
Supplement: Supplementary file 12 — Source data Fig. 7 [file 44318_2026_801_MOESM12_ESM.zip › Fig7/F/F/NADH_allsamples_revision.csv]

Genotype	normalized	divided
LbNox	3,07E+03	3,07E-01
LbNox	6,66E+03	6,66E-01
LbNox	1,5E+04	1,5E+00
wt	2,79E+03	2,79E-01
wt	3,11E+02	3,11E-02
wt	6,58E+03	6,58E-01
wt_NR	4,55E+03	4,55E-01
wt_NR	1,16E+03	1,16E-01
wt_NR	3,13E+03	3,13E-01
Naprt	4,46E+02	4,46E-02
Naprt	3,94E+03	3,94E-01
Naprt	1,3E+03	1,3E-01
Naprt_NR	1,39E+03	1,39E-01
Naprt_NR	2,15E+03	2,15E-01
Naprt_NR	2,31E+03	2,31E-01
ND-42	2,16E+04	2,16E+00
ND-42	2,63E+04	2,63E+00
ND-42	2,62E+04	2,62E+00
ND42_NR	1,92E+04	1,92E+00
ND42_NR	2,15E+04	2,15E+00
ND42_NR	1,59E+04	1,59E+00
ND-42	2420,16807	0,24201681
ND-42	9447,00461	0,94470046
ND-42	11088,0829	1,10880829
ND-42	14031,0078	1,40310078
wt	182,53012	0,01825301
wt	157,142857	0,01571429
wt	857,843137	0,08578431
wt	557,692308	0,05576923
