# Supplementary material for: NAD+ supply and redox state limit developmental speed in the Drosophila eye
Source: EMBO J. 2026 May 13;45(12):4094–123. doi: 10.1038/s44318-026-00801-4 (PMC13270060; doi:10.1038/s44318-026-00801-4)
Supplement: Supplementary file 12 — Source data Fig. 7 [file 44318_2026_801_MOESM12_ESM.zip › Fig7/F/F''/ratio_allsamples_revision.csv]

Genotype	normalized
wt	0,034875
wt	0,004449213
wt	0,052222222
wt_NR	0,024331551
wt_NR	0,007295597
wt_NR	0,012880658
Naprt	0,009010101
Naprt	0,098746867
Naprt	0,024390244
Naprt_NR	0,02071535
Naprt_NR	0,021629779
Naprt_NR	0,024679487
ND-42	0,163636364
ND-42	0,12955665
ND-42	0,101158301
ND42_NR	0,076190476
ND42_NR	0,105392157
ND42_NR	0,070353982
LbNox	0,01943038
LbNox	0,043246753
LbNox	0,079365079
ND-42	0,02837438
ND-42	0,07536765
ND-42	0,08953975
ND-42	0,11104294
wt	0,00210417
wt	0,00182383
wt	0,0076087
wt	0,00460317
